# Supplementary material for: Adaptive nitrogen-containing buckybowl: a versatile receptor for curved and planar aromatic molecules
Source: Chem Sci. 2025 Mar 25;16(17):7537–43. doi: 10.1039/d5sc00988j (PMC11955802; doi:10.1039/d5sc00988j)
Supplement: SC-016-D5SC00988J-s002 [file SC-016-D5SC00988J-s002.cif]

# Supplementary Information (SI) for Chemical Science.
# This journal is © The Royal Society of Chemistry 2025

####################################################################### 
# 
# This file contains crystal structure data downloaded from the 
# Cambridge Structural Database (CSD) hosted by the Cambridge 
# Crystallographic Data Centre (CCDC).
# 
# Full information about CCDC data access policies and citation 
# guidelines are available at http://www.ccdc.cam.ac.uk/access/V1 
# 
# Audit and citation data items may have been added by the CCDC. 
# Please retain this information to preserve the provenance of 
# this file and to allow appropriate attribution of the data. 
# 
#######################################################################

data_c
_database_code_depnum_ccdc_archive 'CCDC 2412345'
loop_
_audit_author_name
_audit_author_address
'Han-Yuan Gong'
;Beijing Normal University
China
;
_audit_update_record             
;
2025-03-22 deposited with the CCDC.	2025-03-25 downloaded from the CCDC.
;


_audit_creation_method           SHELXL-2018/3
_shelx_SHELXL_version_number     2018/3
_chemical_name_systematic        ?
_chemical_name_common            ?
_chemical_melting_point          ?
_chemical_formula_moiety         ?
_chemical_formula_sum            'C66 H54 N2 O2'
_chemical_formula_weight         907.11

loop_
_atom_type_symbol
_atom_type_description
_atom_type_scat_dispersion_real
_atom_type_scat_dispersion_imag
_atom_type_scat_source
C C 0.0181 0.0091 'International Tables Vol C Tables 4.2.6.8 and 6.1.1.4'
H H 0.0000 0.0000 'International Tables Vol C Tables 4.2.6.8 and 6.1.1.4'
N N 0.0311 0.0180 'International Tables Vol C Tables 4.2.6.8 and 6.1.1.4'
O O 0.0492 0.0322 'International Tables Vol C Tables 4.2.6.8 and 6.1.1.4'

_space_group_crystal_system      monoclinic
_space_group_IT_number           7
_space_group_name_H-M_alt        'P n'
_space_group_name_Hall           'P -2yac'

_shelx_space_group_comment       
;
The symmetry employed for this shelxl refinement is uniquely defined
by the following loop, which should always be used as a source of
symmetry information in preference to the above space-group names.
They are only intended as comments.
;

loop_
_space_group_symop_operation_xyz
'x, y, z'
'x+1/2, -y, z+1/2'

_cell_length_a                   17.9514(9)
_cell_length_b                   7.1173(7)
_cell_length_c                   18.5132(9)
_cell_angle_alpha                90
_cell_angle_beta                 97.763(5)
_cell_angle_gamma                90
_cell_volume                     2343.7(3)
_cell_formula_units_Z            2
_cell_measurement_temperature    170(2)
_cell_measurement_reflns_used    6835
_cell_measurement_theta_min      3.219
_cell_measurement_theta_max      62.467

_exptl_crystal_description       needle
_exptl_crystal_colour            'clear light green'
_exptl_crystal_density_meas      ?
_exptl_crystal_density_method    ?
_exptl_crystal_density_diffrn    1.285
_exptl_crystal_F_000             960
_exptl_transmission_factor_min   ?
_exptl_transmission_factor_max   ?
_exptl_crystal_size_max          0.200
_exptl_crystal_size_mid          0.150
_exptl_crystal_size_min          0.050
_exptl_absorpt_coefficient_mu    0.591
_shelx_estimated_absorpt_T_min   ?
_shelx_estimated_absorpt_T_max   ?
_exptl_absorpt_correction_T_min  0.59062
_exptl_absorpt_correction_T_max  1.00000
_exptl_absorpt_correction_type   multi-scan
_exptl_absorpt_process_details   ?
_exptl_absorpt_special_details   ?
_diffrn_ambient_temperature      170(2)
_diffrn_radiation_wavelength     1.54184
_diffrn_radiation_type           CuK\a
_diffrn_source                   ?
_diffrn_measurement_device_type  'XtaLAB Synergy R, HyPix'
_diffrn_measurement_method       '\w scans'
_diffrn_detector_area_resol_mean 10.0000
_diffrn_reflns_number            24729
_diffrn_reflns_av_unetI/netI     0.0659
_diffrn_reflns_av_R_equivalents  0.0979
_diffrn_reflns_limit_h_min       -20
_diffrn_reflns_limit_h_max       19
_diffrn_reflns_limit_k_min       -8
_diffrn_reflns_limit_k_max       8
_diffrn_reflns_limit_l_min       -21
_diffrn_reflns_limit_l_max       21
_diffrn_reflns_theta_min         3.219
_diffrn_reflns_theta_max         62.467
_diffrn_reflns_theta_full        62.467
_diffrn_measured_fraction_theta_max 0.999
_diffrn_measured_fraction_theta_full 0.999
_diffrn_reflns_Laue_measured_fraction_max 0.999
_diffrn_reflns_Laue_measured_fraction_full 0.999
_diffrn_reflns_point_group_measured_fraction_max 0.914
_diffrn_reflns_point_group_measured_fraction_full 0.914
_reflns_number_total             6835
_reflns_number_gt                4434
_reflns_threshold_expression     'I > 2\s(I)'
_reflns_Friedel_coverage         0.828
_reflns_Friedel_fraction_max     0.829
_reflns_Friedel_fraction_full    0.829

_reflns_special_details          
;
 Reflections were merged by SHELXL according to the crystal
 class for the calculation of statistics and refinement.
 
 _reflns_Friedel_fraction is defined as the number of unique
 Friedel pairs measured divided by the number that would be
 possible theoretically, ignoring centric projections and
 systematic absences.
;

_computing_data_collection       'CrysAlisPro 1.171.42.96a (Rigaku OD, 2023)'
_computing_cell_refinement       'CrysAlisPro 1.171.42.96a (Rigaku OD, 2023)'
_computing_data_reduction        'CrysAlisPro 1.171.42.96a (Rigaku OD, 2023)'
_computing_structure_solution    'SHELXT 2018/2 (Sheldrick, 2018)'
_computing_structure_refinement  'SHELXL-2018/3 (Sheldrick, 2018)'
_computing_molecular_graphics    ?
_computing_publication_material  ?
_refine_special_details          ?
_refine_ls_structure_factor_coef Fsqd
_refine_ls_matrix_type           full
_refine_ls_weighting_scheme      calc
_refine_ls_weighting_details     
'w=1/[\s^2^(Fo^2^)+(0.1273P)^2^+1.7500P] where P=(Fo^2^+2Fc^2^)/3'
_atom_sites_solution_primary     ?
_atom_sites_solution_secondary   ?
_atom_sites_solution_hydrogens   geom
_refine_ls_hydrogen_treatment    constr
_refine_ls_extinction_method     none
_refine_ls_extinction_coef       .
_refine_ls_abs_structure_details 
;
 Flack x determined using 1281 quotients [(I+)-(I-)]/[(I+)+(I-)]
 (Parsons, Flack and Wagner, Acta Cryst. B69 (2013) 249-259).
;
_refine_ls_abs_structure_Flack   0.4(10)
_chemical_absolute_configuration ?
_refine_ls_number_reflns         6835
_refine_ls_number_parameters     496
_refine_ls_number_restraints     681
_refine_ls_R_factor_all          0.1263
_refine_ls_R_factor_gt           0.0878
_refine_ls_wR_factor_ref         0.2509
_refine_ls_wR_factor_gt          0.2223
_refine_ls_goodness_of_fit_ref   0.957
_refine_ls_restrained_S_all      1.014
_refine_ls_shift/su_max          0.000
_refine_ls_shift/su_mean         0.000

loop_
_atom_site_label
_atom_site_type_symbol
_atom_site_fract_x
_atom_site_fract_y
_atom_site_fract_z
_atom_site_U_iso_or_equiv
_atom_site_adp_type
_atom_site_occupancy
_atom_site_site_symmetry_order
_atom_site_calc_flag
_atom_site_refinement_flags_posn
_atom_site_refinement_flags_adp
_atom_site_refinement_flags_occupancy
_atom_site_disorder_assembly
_atom_site_disorder_group
O1 O 0.6678(8) 0.1827(19) 0.7672(7) 0.0446(13) Uani 0.5 1 d . . P A 1
O2 O 0.3077(10) 0.248(2) 0.2284(7) 0.0446(13) Uani 0.5 1 d . . P A 1
N1 N 0.5552(9) 0.100(3) 0.5776(8) 0.0446(13) Uani 0.5 1 d . . P A 1
N2 N 0.4293(7) 0.098(2) 0.4221(7) 0.0446(13) Uani 0.5 1 d D . P A 1
C1 C 0.5087(12) 0.128(3) 0.6294(11) 0.0462(10) Uani 0.5 1 d . . P A 1
C2 C 0.4280(10) 0.124(2) 0.6074(10) 0.0462(10) Uani 0.5 1 d . . P A 1
C3 C 0.3905(12) 0.149(2) 0.6718(11) 0.0462(10) Uani 0.5 1 d D . P A 1
H3A H 0.337175 0.140911 0.665069 0.055 Uiso 0.5 1 calc R U P A 1
C4 C 0.4274(9) 0.184(2) 0.7453(10) 0.0462(10) Uani 0.5 1 d D . P A 1
C5 C 0.5004(11) 0.222(3) 0.7711(11) 0.0462(10) Uani 0.5 1 d D . P A 1
H5A H 0.520650 0.264026 0.818327 0.055 Uiso 0.5 1 calc R U P A 1
C6 C 0.5373(11) 0.185(3) 0.7138(12) 0.0462(10) Uani 0.5 1 d . . P A 1
C7 C 0.6210(12) 0.193(4) 0.7155(15) 0.0462(10) Uani 0.5 1 d . . P A 1
C8 C 0.6670(13) 0.196(3) 0.6479(12) 0.0462(10) Uani 0.5 1 d . . P A 1
C9 C 0.6310(9) 0.145(3) 0.5809(11) 0.0462(10) Uani 0.5 1 d . . P A 1
C10 C 0.6429(17) 0.149(4) 0.5021(15) 0.0462(10) Uani 0.5 1 d . . P A 1
C11 C 0.7226(9) 0.186(3) 0.5075(12) 0.0462(10) Uani 0.5 1 d D . P A 1
H11A H 0.743501 0.187691 0.462960 0.055 Uiso 0.5 1 calc R U P A 1
C12 C 0.7671(9) 0.215(4) 0.5643(11) 0.0462(10) Uani 0.5 1 d D . P A 1
C13 C 0.7453(10) 0.226(3) 0.6342(11) 0.0462(10) Uani 0.5 1 d D . P A 1
H13A H 0.760188 0.352332 0.653378 0.055 Uiso 0.5 1 calc R U P A 1
H13B H 0.776742 0.134574 0.665065 0.055 Uiso 0.5 1 calc R U P A 1
C14 C 0.4721(7) 0.125(2) 0.3604(6) 0.0462(10) Uani 0.5 1 d DG . P A 1
C15 C 0.5501(7) 0.126(2) 0.3751(5) 0.0462(10) Uani 0.5 1 d G . P A 1
C16 C 0.5930(5) 0.156(2) 0.3190(6) 0.0462(10) Uani 0.5 1 d DG . P A 1
H16A H 0.646315 0.156933 0.329023 0.055 Uiso 0.5 1 calc R U P A 1
C17 C 0.5579(6) 0.1851(19) 0.2483(6) 0.0462(10) Uani 0.5 1 d DG . P A 1
C18 C 0.4799(6) 0.1840(18) 0.2336(5) 0.0462(10) Uani 0.5 1 d DG . P A 1
H18A H 0.455857 0.203685 0.185246 0.055 Uiso 0.5 1 calc R U P A 1
C19 C 0.4370(5) 0.1540(19) 0.2897(7) 0.0462(10) Uani 0.5 1 d G . P A 1
C20 C 0.3494(13) 0.222(2) 0.2756(11) 0.0462(10) Uani 0.5 1 d . . P A 1
C21 C 0.3100(7) 0.195(2) 0.3482(6) 0.0462(10) Uani 0.5 1 d G . P A 1
C22 C 0.2360(6) 0.2478(18) 0.3514(5) 0.0462(10) Uani 0.5 1 d DG . P A 1
H22A H 0.204166 0.280924 0.308077 0.055 Uiso 0.5 1 calc R U P A 1
C23 C 0.2085(4) 0.2522(17) 0.4181(6) 0.0462(10) Uani 0.5 1 d DG . P A 1
C24 C 0.2551(6) 0.2038(17) 0.4816(5) 0.0462(10) Uani 0.5 1 d DG . P A 1
H24A H 0.236350 0.206813 0.527141 0.055 Uiso 0.5 1 calc R U P A 1
C25 C 0.3291(6) 0.151(2) 0.4783(7) 0.0462(10) Uani 0.5 1 d DG . P A 1
C26 C 0.3566(5) 0.147(3) 0.4117(8) 0.0462(10) Uani 0.5 1 d DG . P A 1
C27 C 0.4037(6) 0.1098(13) 0.5417(5) 0.0462(10) Uani 0.5 1 d . . P A 1
C28 C 0.4602(7) 0.081(2) 0.4913(11) 0.0462(10) Uani 0.5 1 d D . P A 1
C29 C 0.5334(9) 0.079(2) 0.5047(10) 0.0462(10) Uani 0.5 1 d . . P A 1
C30 C 0.5827(11) 0.107(2) 0.4628(9) 0.0462(10) Uani 0.5 1 d . . P A 1
C31 C 0.3751(8) 0.201(2) 0.8039(8) 0.057(6) Uani 0.5 1 d D U P A 1
C32 C 0.3113(11) 0.342(3) 0.7833(13) 0.084(5) Uani 0.5 1 d D U P A 1
H32A H 0.279654 0.347976 0.822420 0.125 Uiso 0.5 1 calc R U P A 1
H32B H 0.332557 0.466637 0.776360 0.125 Uiso 0.5 1 calc R U P A 1
H32C H 0.280924 0.301872 0.737989 0.125 Uiso 0.5 1 calc R U P A 1
C33 C 0.3405(13) 0.006(3) 0.8138(13) 0.084(5) Uani 0.5 1 d D U P A 1
H33A H 0.380796 -0.085865 0.827001 0.125 Uiso 0.5 1 calc R U P A 1
H33B H 0.308401 0.011672 0.852567 0.125 Uiso 0.5 1 calc R U P A 1
H33C H 0.310298 -0.032731 0.768095 0.125 Uiso 0.5 1 calc R U P A 1
C34 C 0.4183(16) 0.262(5) 0.8779(11) 0.084(5) Uani 0.5 1 d D U P A 1
H34A H 0.459547 0.174439 0.892431 0.125 Uiso 0.5 1 calc R U P A 1
H34B H 0.438643 0.389062 0.873537 0.125 Uiso 0.5 1 calc R U P A 1
H34C H 0.383957 0.262715 0.914876 0.125 Uiso 0.5 1 calc R U P A 1
C35 C 0.8486(8) 0.272(2) 0.5617(9) 0.067(7) Uani 0.5 1 d D U P A 1
C36 C 0.8682(13) 0.261(4) 0.4837(9) 0.111(5) Uani 0.5 1 d D U P A 1
H36A H 0.920714 0.298330 0.483370 0.166 Uiso 0.5 1 calc R U P A 1
H36B H 0.861269 0.131474 0.465805 0.166 Uiso 0.5 1 calc R U P A 1
H36C H 0.835249 0.345004 0.451977 0.166 Uiso 0.5 1 calc R U P A 1
C37 C 0.8992(11) 0.137(3) 0.6103(12) 0.111(5) Uani 0.5 1 d D U P A 1
H37A H 0.951988 0.171053 0.609563 0.166 Uiso 0.5 1 calc R U P A 1
H37B H 0.887370 0.144609 0.660385 0.166 Uiso 0.5 1 calc R U P A 1
H37C H 0.890664 0.008349 0.592127 0.166 Uiso 0.5 1 calc R U P A 1
C38 C 0.8631(12) 0.475(3) 0.5887(13) 0.111(5) Uani 0.5 1 d D U P A 1
H38A H 0.915720 0.507598 0.586448 0.166 Uiso 0.5 1 calc R U P A 1
H38B H 0.830181 0.560551 0.557811 0.166 Uiso 0.5 1 calc R U P A 1
H38C H 0.852646 0.484542 0.639192 0.166 Uiso 0.5 1 calc R U P A 1
C39 C 0.6019(9) 0.219(3) 0.1853(8) 0.063(3) Uani 0.5 1 d D U P A 1
C40 C 0.6425(10) 0.034(2) 0.1708(10) 0.063(3) Uani 0.5 1 d D U P A 1
H40A H 0.671510 0.052077 0.130211 0.094 Uiso 0.5 1 calc R U P A 1
H40B H 0.676410 -0.001812 0.214644 0.094 Uiso 0.5 1 calc R U P A 1
H40C H 0.605179 -0.065475 0.158519 0.094 Uiso 0.5 1 calc R U P A 1
C41 C 0.5542(12) 0.273(3) 0.1127(9) 0.063(3) Uani 0.5 1 d D U P A 1
H41A H 0.587153 0.292509 0.075304 0.094 Uiso 0.5 1 calc R U P A 1
H41B H 0.518417 0.172145 0.097444 0.094 Uiso 0.5 1 calc R U P A 1
H41C H 0.526567 0.389458 0.119280 0.094 Uiso 0.5 1 calc R U P A 1
C42 C 0.6613(10) 0.376(3) 0.2016(11) 0.063(3) Uani 0.5 1 d D U P A 1
H42A H 0.688189 0.392462 0.159309 0.094 Uiso 0.5 1 calc R U P A 1
H42B H 0.636378 0.493686 0.211515 0.094 Uiso 0.5 1 calc R U P A 1
H42C H 0.697117 0.340747 0.244166 0.094 Uiso 0.5 1 calc R U P A 1
C43 C 0.1269(7) 0.288(3) 0.4227(10) 0.093(4) Uani 0.5 1 d D U P A 1
C44 C 0.1221(10) 0.483(3) 0.4576(12) 0.093(4) Uani 0.5 1 d D U P A 1
H44A H 0.069442 0.511783 0.461685 0.139 Uiso 0.5 1 calc R U P A 1
H44B H 0.151446 0.482795 0.506200 0.139 Uiso 0.5 1 calc R U P A 1
H44C H 0.142209 0.577372 0.427070 0.139 Uiso 0.5 1 calc R U P A 1
C45 C 0.0937(10) 0.136(3) 0.4681(12) 0.093(4) Uani 0.5 1 d D U P A 1
H45A H 0.040485 0.162553 0.470037 0.139 Uiso 0.5 1 calc R U P A 1
H45B H 0.098497 0.012420 0.445470 0.139 Uiso 0.5 1 calc R U P A 1
H45C H 0.121019 0.134831 0.517626 0.139 Uiso 0.5 1 calc R U P A 1
C46 C 0.0798(15) 0.291(5) 0.3469(12) 0.093(4) Uani 0.5 1 d D U P A 1
H46A H 0.027005 0.314005 0.351966 0.139 Uiso 0.5 1 calc R U P A 1
H46B H 0.098220 0.390607 0.317435 0.139 Uiso 0.5 1 calc R U P A 1
H46C H 0.084331 0.169248 0.322844 0.139 Uiso 0.5 1 calc R U P A 1
O1A O 0.3184(9) 0.208(2) 0.2117(7) 0.0446(13) Uani 0.5 1 d . . P B 2
O2A O 0.6645(8) 0.257(2) 0.7758(7) 0.0446(13) Uani 0.5 1 d . . P B 2
N1A N 0.4427(10) 0.108(3) 0.3996(8) 0.0446(13) Uani 0.5 1 d . . P B 2
N2A N 0.5305(9) 0.103(3) 0.5863(9) 0.0446(13) Uani 0.5 1 d . . P B 2
C1A C 0.3684(12) 0.132(3) 0.4114(12) 0.0461(9) Uani 0.5 1 d . . P B 2
C2A C 0.3488(11) 0.123(3) 0.4843(10) 0.0461(9) Uani 0.5 1 d . . P B 2
C3A C 0.2684(11) 0.151(3) 0.4886(10) 0.0461(9) Uani 0.5 1 d . . P B 2
H3AA H 0.249418 0.155061 0.534094 0.055 Uiso 0.5 1 calc R U P B 2
C4A C 0.2216(10) 0.173(2) 0.4234(9) 0.0461(9) Uani 0.5 1 d . . P B 2
C5A C 0.2459(11) 0.188(2) 0.3569(9) 0.0461(9) Uani 0.5 1 d . . P B 2
H5AA H 0.209482 0.212855 0.315866 0.055 Uiso 0.5 1 calc R U P B 2
C6A C 0.3238(11) 0.168(3) 0.3449(11) 0.0461(9) Uani 0.5 1 d . . P B 2
C7A C 0.3527(14) 0.166(3) 0.2816(11) 0.0461(9) Uani 0.5 1 d . . P B 2
C8A C 0.4311(11) 0.201(3) 0.2801(10) 0.0461(9) Uani 0.5 1 d . . P B 2
C9A C 0.4770(11) 0.165(3) 0.3466(11) 0.0461(9) Uani 0.5 1 d . . P B 2
C10A C 0.5601(11) 0.145(3) 0.3645(10) 0.0461(9) Uani 0.5 1 d . . P B 2
C11A C 0.5949(11) 0.196(3) 0.2998(9) 0.0461(9) Uani 0.5 1 d . . P B 2
H11B H 0.622794 0.313995 0.313028 0.055 Uiso 0.5 1 calc R U P B 2
H11C H 0.633461 0.098803 0.295818 0.055 Uiso 0.5 1 calc R U P B 2
C12A C 0.5595(10) 0.224(3) 0.2290(9) 0.0461(9) Uani 0.5 1 d . . P B 2
C13A C 0.4804(10) 0.247(2) 0.2247(10) 0.0461(9) Uani 0.5 1 d . . P B 2
H13C H 0.455892 0.297968 0.180358 0.055 Uiso 0.5 1 calc R U P B 2
C14A C 0.6061(13) 0.124(3) 0.5763(11) 0.0461(9) Uani 0.5 1 d . . P B 2
C15A C 0.6358(18) 0.129(4) 0.5101(14) 0.0461(9) Uani 0.5 1 d . . P B 2
C16A C 0.7022(11) 0.164(3) 0.5070(11) 0.0461(9) Uani 0.5 1 d . . P B 2
H16B H 0.718010 0.168502 0.460049 0.055 Uiso 0.5 1 calc R U P B 2
C17A C 0.7645(12) 0.203(4) 0.5764(11) 0.0461(9) Uani 0.5 1 d . . P B 2
C18A C 0.7288(12) 0.199(3) 0.6421(11) 0.0461(9) Uani 0.5 1 d . . P B 2
H18B H 0.756856 0.227346 0.688046 0.055 Uiso 0.5 1 calc R U P B 2
C19A C 0.6604(14) 0.157(3) 0.6374(11) 0.0461(9) Uani 0.5 1 d . . P B 2
C20A C 0.6350(12) 0.193(5) 0.7090(14) 0.0461(9) Uani 0.5 1 d . . P B 2
C21A C 0.5492(12) 0.173(3) 0.6977(10) 0.0461(9) Uani 0.5 1 d . . P B 2
C22A C 0.5064(11) 0.199(3) 0.7537(10) 0.0461(9) Uani 0.5 1 d . . P B 2
H22B H 0.532390 0.189800 0.801751 0.055 Uiso 0.5 1 calc R U P B 2
C23A C 0.4210(11) 0.242(3) 0.7472(10) 0.0461(9) Uani 0.5 1 d . . P B 2
C24A C 0.3826(13) 0.195(3) 0.6778(10) 0.0461(9) Uani 0.5 1 d . . P B 2
H24B H 0.329324 0.185962 0.669343 0.055 Uiso 0.5 1 calc R U P B 2
C25A C 0.4229(12) 0.164(3) 0.6265(10) 0.0461(9) Uani 0.5 1 d . . P B 2
C26A C 0.5008(13) 0.133(3) 0.6485(10) 0.0461(9) Uani 0.5 1 d . . P B 2
C27A C 0.4037(6) 0.1098(13) 0.5417(5) 0.0461(9) Uani 0.5 1 d . . P B 2
C28A C 0.4792(11) 0.080(3) 0.5309(10) 0.0461(9) Uani 0.5 1 d . . P B 2
C29A C 0.5038(11) 0.092(3) 0.4604(10) 0.0461(9) Uani 0.5 1 d . . P B 2
C30A C 0.5712(11) 0.114(3) 0.4396(9) 0.0461(9) Uani 0.5 1 d . . P B 2
C31A C 0.1328(11) 0.206(2) 0.4243(8) 0.057(5) Uani 0.5 1 d D U P B 2
C32A C 0.1195(11) 0.354(3) 0.4812(11) 0.070(4) Uani 0.5 1 d D U P B 2
H32D H 0.149555 0.322751 0.527865 0.106 Uiso 0.5 1 calc R U P B 2
H32E H 0.134226 0.477667 0.464960 0.106 Uiso 0.5 1 calc R U P B 2
H32F H 0.066063 0.355441 0.487268 0.106 Uiso 0.5 1 calc R U P B 2
C33A C 0.1072(11) 0.012(2) 0.4477(11) 0.070(4) Uani 0.5 1 d D U P B 2
H33D H 0.115880 -0.081563 0.411019 0.106 Uiso 0.5 1 calc R U P B 2
H33E H 0.135798 -0.022049 0.494761 0.106 Uiso 0.5 1 calc R U P B 2
H33F H 0.053458 0.016376 0.452421 0.106 Uiso 0.5 1 calc R U P B 2
C34A C 0.0856(17) 0.255(4) 0.3513(11) 0.070(4) Uani 0.5 1 d D U P B 2
H34D H 0.094117 0.160051 0.314836 0.106 Uiso 0.5 1 calc R U P B 2
H34E H 0.032250 0.256345 0.357418 0.106 Uiso 0.5 1 calc R U P B 2
H34F H 0.100413 0.378572 0.335110 0.106 Uiso 0.5 1 calc R U P B 2
C35A C 0.6023(11) 0.266(3) 0.1754(11) 0.064(6) Uani 0.5 1 d D U P B 2
C36A C 0.6733(13) 0.144(4) 0.1841(13) 0.122(7) Uani 0.5 1 d D U P B 2
H36D H 0.703619 0.174713 0.145456 0.183 Uiso 0.5 1 calc R U P B 2
H36E H 0.702695 0.168299 0.231738 0.183 Uiso 0.5 1 calc R U P B 2
H36F H 0.659113 0.010974 0.180632 0.183 Uiso 0.5 1 calc R U P B 2
C37A C 0.5573(16) 0.229(5) 0.1007(13) 0.122(7) Uani 0.5 1 d D U P B 2
H37D H 0.588362 0.259427 0.062598 0.183 Uiso 0.5 1 calc R U P B 2
H37E H 0.542482 0.096895 0.096900 0.183 Uiso 0.5 1 calc R U P B 2
H37F H 0.512291 0.308658 0.094735 0.183 Uiso 0.5 1 calc R U P B 2
C38A C 0.6229(15) 0.472(3) 0.1871(13) 0.122(7) Uani 0.5 1 d D U P B 2
H38D H 0.653995 0.512381 0.150300 0.183 Uiso 0.5 1 calc R U P B 2
H38E H 0.576964 0.547837 0.182745 0.183 Uiso 0.5 1 calc R U P B 2
H38F H 0.651115 0.488854 0.235847 0.183 Uiso 0.5 1 calc R U P B 2
C39A C 0.8486(13) 0.239(2) 0.5645(9) 0.060(3) Uani 0.5 1 d D U P B 2
C40A C 0.8761(12) 0.059(2) 0.5317(8) 0.060(3) Uani 0.5 1 d D U P B 2
H40D H 0.870901 -0.046567 0.564626 0.090 Uiso 0.5 1 calc R U P B 2
H40E H 0.846095 0.034928 0.484417 0.090 Uiso 0.5 1 calc R U P B 2
H40F H 0.929099 0.073479 0.525173 0.090 Uiso 0.5 1 calc R U P B 2
C41A C 0.8956(13) 0.276(3) 0.6391(8) 0.060(3) Uani 0.5 1 d D U P B 2
H41D H 0.892720 0.166610 0.670717 0.090 Uiso 0.5 1 calc R U P B 2
H41E H 0.948124 0.298040 0.632303 0.090 Uiso 0.5 1 calc R U P B 2
H41F H 0.875956 0.386787 0.661589 0.090 Uiso 0.5 1 calc R U P B 2
C42A C 0.8546(12) 0.412(2) 0.5169(9) 0.060(3) Uani 0.5 1 d D U P B 2
H42D H 0.836118 0.522621 0.540728 0.090 Uiso 0.5 1 calc R U P B 2
H42E H 0.907194 0.431899 0.510128 0.090 Uiso 0.5 1 calc R U P B 2
H42F H 0.824190 0.393349 0.469372 0.090 Uiso 0.5 1 calc R U P B 2
C43A C 0.3696(11) 0.266(3) 0.8183(11) 0.071(3) Uani 0.5 1 d D U P B 2
C44A C 0.3294(11) 0.453(3) 0.8023(10) 0.071(3) Uani 0.5 1 d D U P B 2
H44D H 0.296544 0.444379 0.755643 0.106 Uiso 0.5 1 calc R U P B 2
H44E H 0.299221 0.481126 0.841235 0.106 Uiso 0.5 1 calc R U P B 2
H44F H 0.366606 0.552309 0.799742 0.106 Uiso 0.5 1 calc R U P B 2
C45A C 0.3151(11) 0.102(3) 0.8203(10) 0.071(3) Uani 0.5 1 d D U P B 2
H45D H 0.343588 -0.014505 0.830752 0.106 Uiso 0.5 1 calc R U P B 2
H45E H 0.283269 0.124214 0.858485 0.106 Uiso 0.5 1 calc R U P B 2
H45F H 0.283534 0.091324 0.773007 0.106 Uiso 0.5 1 calc R U P B 2
C46A C 0.4210(15) 0.277(5) 0.8908(13) 0.071(3) Uani 0.5 1 d D U P B 2
H46D H 0.446680 0.156765 0.900761 0.106 Uiso 0.5 1 calc R U P B 2
H46E H 0.458279 0.376785 0.888370 0.106 Uiso 0.5 1 calc R U P B 2
H46F H 0.390894 0.305601 0.929864 0.106 Uiso 0.5 1 calc R U P B 2
C111 C 0.4624(6) 0.557(3) 0.5537(6) 0.0682(14) Uani 0.5 1 d D U P C 1
C112 C 0.4175(6) 0.560(3) 0.4841(6) 0.0682(14) Uani 0.5 1 d D U P C 1
C113 C 0.4672(6) 0.562(3) 0.4310(6) 0.0682(14) Uani 0.5 1 d D U P C 1
C114 C 0.5424(6) 0.561(3) 0.4652(6) 0.0682(14) Uani 0.5 1 d D U P C 1
C115 C 0.5388(6) 0.554(3) 0.5417(6) 0.0682(14) Uani 0.5 1 d D U P C 1
C116 C 0.5949(7) 0.617(2) 0.5928(7) 0.0682(14) Uani 0.5 1 d D U P C 1
C117 C 0.6041(7) 0.621(2) 0.4378(7) 0.0682(14) Uani 0.5 1 d D U P C 1
C118 C 0.4488(7) 0.634(2) 0.3628(8) 0.0682(14) Uani 0.5 1 d D U P C 1
C119 C 0.3474(8) 0.638(2) 0.4727(7) 0.0682(14) Uani 0.5 1 d D U P C 1
C120 C 0.4377(7) 0.626(2) 0.6144(7) 0.0682(14) Uani 0.5 1 d D U P C 1
C121 C 0.4972(8) 0.675(2) 0.6723(8) 0.0682(14) Uani 0.5 1 d D U P C 1
H12A H 0.484519 0.712189 0.718399 0.082 Uiso 0.5 1 calc R U P C 1
C122 C 0.5725(8) 0.6681(18) 0.6621(8) 0.0682(14) Uani 0.5 1 d D U P C 1
H12B H 0.610056 0.697619 0.701696 0.082 Uiso 0.5 1 calc R U P C 1
C123 C 0.6641(8) 0.660(2) 0.5656(8) 0.0682(14) Uani 0.5 1 d D U P C 1
H12C H 0.707330 0.690622 0.599160 0.082 Uiso 0.5 1 calc R U P C 1
C124 C 0.6694(8) 0.659(3) 0.4913(8) 0.0682(14) Uani 0.5 1 d D U P C 1
H12D H 0.716572 0.683174 0.475222 0.082 Uiso 0.5 1 calc R U P C 1
C125 C 0.5878(8) 0.676(3) 0.3616(8) 0.0682(14) Uani 0.5 1 d D U P C 1
H12E H 0.627499 0.706798 0.334655 0.082 Uiso 0.5 1 calc R U P C 1
C126 C 0.5135(8) 0.682(2) 0.3285(8) 0.0682(14) Uani 0.5 1 d D U P C 1
H12F H 0.504835 0.720517 0.278938 0.082 Uiso 0.5 1 calc R U P C 1
C127 C 0.3700(8) 0.685(3) 0.3457(8) 0.0682(14) Uani 0.5 1 d D U P C 1
H12G H 0.350469 0.711890 0.296508 0.082 Uiso 0.5 1 calc R U P C 1
C128 C 0.3223(9) 0.696(3) 0.3987(8) 0.0682(14) Uani 0.5 1 d D U P C 1
H12H H 0.272463 0.741163 0.385997 0.082 Uiso 0.5 1 calc R U P C 1
C129 C 0.3154(9) 0.682(3) 0.5388(8) 0.0682(14) Uani 0.5 1 d D U P C 1
H12I H 0.263134 0.707684 0.535679 0.082 Uiso 0.5 1 calc R U P C 1
C130 C 0.3597(8) 0.688(3) 0.6067(8) 0.0682(14) Uani 0.5 1 d D U P C 1
H13D H 0.338941 0.731845 0.648116 0.082 Uiso 0.5 1 calc R U P C 1
C211 C 0.4292(7) 0.555(3) 0.5229(6) 0.0747(16) Uani 0.5 1 d D U P D 2
C212 C 0.4318(7) 0.561(3) 0.4468(6) 0.0747(16) Uani 0.5 1 d D U P D 2
C213 C 0.5075(7) 0.564(3) 0.4343(6) 0.0747(16) Uani 0.5 1 d D U P D 2
C214 C 0.5539(7) 0.556(3) 0.5030(6) 0.0747(16) Uani 0.5 1 d D U P D 2
C215 C 0.5050(7) 0.554(3) 0.5577(6) 0.0747(16) Uani 0.5 1 d D U P D 2
C216 C 0.5241(7) 0.619(2) 0.6267(7) 0.0747(16) Uani 0.5 1 d D U P D 2
C217 C 0.6245(8) 0.625(2) 0.5177(7) 0.0747(16) Uani 0.5 1 d D U P D 2
C218 C 0.5325(7) 0.635(3) 0.3740(8) 0.0747(16) Uani 0.5 1 d D U P D 2
C219 C 0.3755(8) 0.637(3) 0.3984(7) 0.0747(16) Uani 0.5 1 d D U P D 2
C220 C 0.3714(8) 0.627(3) 0.5548(7) 0.0747(16) Uani 0.5 1 d D U P D 2
C221 C 0.3897(9) 0.672(2) 0.6314(8) 0.0747(16) Uani 0.5 1 d D U P D 2
H22C H 0.350264 0.704748 0.658397 0.090 Uiso 0.5 1 calc R U P D 2
C222 C 0.4635(9) 0.668(2) 0.6671(8) 0.0747(16) Uani 0.5 1 d D U P D 2
H22D H 0.473603 0.697466 0.717545 0.090 Uiso 0.5 1 calc R U P D 2
C223 C 0.6029(8) 0.665(3) 0.6459(9) 0.0747(16) Uani 0.5 1 d D U P D 2
H22E H 0.621620 0.695809 0.694897 0.090 Uiso 0.5 1 calc R U P D 2
C224 C 0.6513(9) 0.663(3) 0.5934(8) 0.0747(16) Uani 0.5 1 d D U P D 2
H22F H 0.703231 0.688312 0.607559 0.090 Uiso 0.5 1 calc R U P D 2
C225 C 0.6581(9) 0.675(3) 0.4532(8) 0.0747(16) Uani 0.5 1 d D U P D 2
H22G H 0.709036 0.714061 0.456570 0.090 Uiso 0.5 1 calc R U P D 2
C226 C 0.6130(8) 0.663(3) 0.3867(8) 0.0747(16) Uani 0.5 1 d D U P D 2
H22H H 0.637696 0.673521 0.344573 0.090 Uiso 0.5 1 calc R U P D 2
C227 C 0.4725(9) 0.682(3) 0.3149(8) 0.0747(16) Uani 0.5 1 d D U P D 2
H22I H 0.483973 0.705083 0.267117 0.090 Uiso 0.5 1 calc R U P D 2
C228 C 0.3979(9) 0.691(3) 0.3295(8) 0.0747(16) Uani 0.5 1 d D U P D 2
H22J H 0.360421 0.734889 0.292221 0.090 Uiso 0.5 1 calc R U P D 2
C229 C 0.3082(9) 0.682(3) 0.4297(8) 0.0747(16) Uani 0.5 1 d D U P D 2
H22K H 0.263671 0.711377 0.397905 0.090 Uiso 0.5 1 calc R U P D 2
C230 C 0.3060(9) 0.685(3) 0.5048(8) 0.0747(16) Uani 0.5 1 d D U P D 2
H23A H 0.261638 0.724543 0.523188 0.090 Uiso 0.5 1 calc R U P D 2

loop_
_atom_site_aniso_label
_atom_site_aniso_U_11
_atom_site_aniso_U_22
_atom_site_aniso_U_33
_atom_site_aniso_U_23
_atom_site_aniso_U_13
_atom_site_aniso_U_12
O1 0.047(2) 0.066(2) 0.020(3) -0.004(3) 0.005(2) 0.011(3)
O2 0.047(2) 0.066(2) 0.020(3) -0.004(3) 0.005(2) 0.011(3)
N1 0.047(2) 0.066(2) 0.020(3) -0.004(3) 0.005(2) 0.011(3)
N2 0.047(2) 0.066(2) 0.020(3) -0.004(3) 0.005(2) 0.011(3)
C1 0.0488(18) 0.0395(15) 0.049(2) 0.0061(19) 0.0018(13) 0.0033(19)
C2 0.0488(18) 0.0395(15) 0.049(2) 0.0061(19) 0.0018(13) 0.0033(19)
C3 0.0488(18) 0.0395(15) 0.049(2) 0.0061(19) 0.0018(13) 0.0033(19)
C4 0.0488(18) 0.0395(15) 0.049(2) 0.0061(19) 0.0018(13) 0.0033(19)
C5 0.0488(18) 0.0395(15) 0.049(2) 0.0061(19) 0.0018(13) 0.0033(19)
C6 0.0488(18) 0.0395(15) 0.049(2) 0.0061(19) 0.0018(13) 0.0033(19)
C7 0.0488(18) 0.0395(15) 0.049(2) 0.0061(19) 0.0018(13) 0.0033(19)
C8 0.0488(18) 0.0395(15) 0.049(2) 0.0061(19) 0.0018(13) 0.0033(19)
C9 0.0488(18) 0.0395(15) 0.049(2) 0.0061(19) 0.0018(13) 0.0033(19)
C10 0.0488(18) 0.0395(15) 0.049(2) 0.0061(19) 0.0018(13) 0.0033(19)
C11 0.0488(18) 0.0395(15) 0.049(2) 0.0061(19) 0.0018(13) 0.0033(19)
C12 0.0488(18) 0.0395(15) 0.049(2) 0.0061(19) 0.0018(13) 0.0033(19)
C13 0.0488(18) 0.0395(15) 0.049(2) 0.0061(19) 0.0018(13) 0.0033(19)
C14 0.0488(18) 0.0395(15) 0.049(2) 0.0061(19) 0.0018(13) 0.0033(19)
C15 0.0488(18) 0.0395(15) 0.049(2) 0.0061(19) 0.0018(13) 0.0033(19)
C16 0.0488(18) 0.0395(15) 0.049(2) 0.0061(19) 0.0018(13) 0.0033(19)
C17 0.0488(18) 0.0395(15) 0.049(2) 0.0061(19) 0.0018(13) 0.0033(19)
C18 0.0488(18) 0.0395(15) 0.049(2) 0.0061(19) 0.0018(13) 0.0033(19)
C19 0.0488(18) 0.0395(15) 0.049(2) 0.0061(19) 0.0018(13) 0.0033(19)
C20 0.0488(18) 0.0395(15) 0.049(2) 0.0061(19) 0.0018(13) 0.0033(19)
C21 0.0488(18) 0.0395(15) 0.049(2) 0.0061(19) 0.0018(13) 0.0033(19)
C22 0.0488(18) 0.0395(15) 0.049(2) 0.0061(19) 0.0018(13) 0.0033(19)
C23 0.0488(18) 0.0395(15) 0.049(2) 0.0061(19) 0.0018(13) 0.0033(19)
C24 0.0488(18) 0.0395(15) 0.049(2) 0.0061(19) 0.0018(13) 0.0033(19)
C25 0.0488(18) 0.0395(15) 0.049(2) 0.0061(19) 0.0018(13) 0.0033(19)
C26 0.0488(18) 0.0395(15) 0.049(2) 0.0061(19) 0.0018(13) 0.0033(19)
C27 0.0488(18) 0.0395(15) 0.049(2) 0.0061(19) 0.0018(13) 0.0033(19)
C28 0.0488(18) 0.0395(15) 0.049(2) 0.0061(19) 0.0018(13) 0.0033(19)
C29 0.0488(18) 0.0395(15) 0.049(2) 0.0061(19) 0.0018(13) 0.0033(19)
C30 0.0488(18) 0.0395(15) 0.049(2) 0.0061(19) 0.0018(13) 0.0033(19)
C31 0.039(9) 0.089(14) 0.041(10) -0.001(9) -0.003(7) -0.001(9)
C32 0.069(9) 0.110(11) 0.078(10) 0.005(8) 0.030(7) 0.006(8)
C33 0.069(9) 0.110(11) 0.078(10) 0.005(8) 0.030(7) 0.006(8)
C34 0.069(9) 0.110(11) 0.078(10) 0.005(8) 0.030(7) 0.006(8)
C35 0.056(11) 0.091(15) 0.058(12) 0.015(11) 0.024(9) 0.044(11)
C36 0.078(8) 0.148(13) 0.107(11) 0.004(10) 0.017(8) -0.002(9)
C37 0.078(8) 0.148(13) 0.107(11) 0.004(10) 0.017(8) -0.002(9)
C38 0.078(8) 0.148(13) 0.107(11) 0.004(10) 0.017(8) -0.002(9)
C39 0.056(6) 0.076(7) 0.055(7) -0.004(5) 0.003(5) -0.007(5)
C40 0.056(6) 0.076(7) 0.055(7) -0.004(5) 0.003(5) -0.007(5)
C41 0.056(6) 0.076(7) 0.055(7) -0.004(5) 0.003(5) -0.007(5)
C42 0.056(6) 0.076(7) 0.055(7) -0.004(5) 0.003(5) -0.007(5)
C43 0.046(6) 0.148(12) 0.086(8) 0.014(8) 0.016(5) 0.017(7)
C44 0.046(6) 0.148(12) 0.086(8) 0.014(8) 0.016(5) 0.017(7)
C45 0.046(6) 0.148(12) 0.086(8) 0.014(8) 0.016(5) 0.017(7)
C46 0.046(6) 0.148(12) 0.086(8) 0.014(8) 0.016(5) 0.017(7)
O1A 0.047(2) 0.066(2) 0.020(3) -0.004(3) 0.005(2) 0.011(3)
O2A 0.047(2) 0.066(2) 0.020(3) -0.004(3) 0.005(2) 0.011(3)
N1A 0.047(2) 0.066(2) 0.020(3) -0.004(3) 0.005(2) 0.011(3)
N2A 0.047(2) 0.066(2) 0.020(3) -0.004(3) 0.005(2) 0.011(3)
C1A 0.0506(18) 0.0527(19) 0.0328(16) 0.0017(17) -0.0025(13) 0.0018(19)
C2A 0.0506(18) 0.0527(19) 0.0328(16) 0.0017(17) -0.0025(13) 0.0018(19)
C3A 0.0506(18) 0.0527(19) 0.0328(16) 0.0017(17) -0.0025(13) 0.0018(19)
C4A 0.0506(18) 0.0527(19) 0.0328(16) 0.0017(17) -0.0025(13) 0.0018(19)
C5A 0.0506(18) 0.0527(19) 0.0328(16) 0.0017(17) -0.0025(13) 0.0018(19)
C6A 0.0506(18) 0.0527(19) 0.0328(16) 0.0017(17) -0.0025(13) 0.0018(19)
C7A 0.0506(18) 0.0527(19) 0.0328(16) 0.0017(17) -0.0025(13) 0.0018(19)
C8A 0.0506(18) 0.0527(19) 0.0328(16) 0.0017(17) -0.0025(13) 0.0018(19)
C9A 0.0506(18) 0.0527(19) 0.0328(16) 0.0017(17) -0.0025(13) 0.0018(19)
C10A 0.0506(18) 0.0527(19) 0.0328(16) 0.0017(17) -0.0025(13) 0.0018(19)
C11A 0.0506(18) 0.0527(19) 0.0328(16) 0.0017(17) -0.0025(13) 0.0018(19)
C12A 0.0506(18) 0.0527(19) 0.0328(16) 0.0017(17) -0.0025(13) 0.0018(19)
C13A 0.0506(18) 0.0527(19) 0.0328(16) 0.0017(17) -0.0025(13) 0.0018(19)
C14A 0.0506(18) 0.0527(19) 0.0328(16) 0.0017(17) -0.0025(13) 0.0018(19)
C15A 0.0506(18) 0.0527(19) 0.0328(16) 0.0017(17) -0.0025(13) 0.0018(19)
C16A 0.0506(18) 0.0527(19) 0.0328(16) 0.0017(17) -0.0025(13) 0.0018(19)
C17A 0.0506(18) 0.0527(19) 0.0328(16) 0.0017(17) -0.0025(13) 0.0018(19)
C18A 0.0506(18) 0.0527(19) 0.0328(16) 0.0017(17) -0.0025(13) 0.0018(19)
C19A 0.0506(18) 0.0527(19) 0.0328(16) 0.0017(17) -0.0025(13) 0.0018(19)
C20A 0.0506(18) 0.0527(19) 0.0328(16) 0.0017(17) -0.0025(13) 0.0018(19)
C21A 0.0506(18) 0.0527(19) 0.0328(16) 0.0017(17) -0.0025(13) 0.0018(19)
C22A 0.0506(18) 0.0527(19) 0.0328(16) 0.0017(17) -0.0025(13) 0.0018(19)
C23A 0.0506(18) 0.0527(19) 0.0328(16) 0.0017(17) -0.0025(13) 0.0018(19)
C24A 0.0506(18) 0.0527(19) 0.0328(16) 0.0017(17) -0.0025(13) 0.0018(19)
C25A 0.0506(18) 0.0527(19) 0.0328(16) 0.0017(17) -0.0025(13) 0.0018(19)
C26A 0.0506(18) 0.0527(19) 0.0328(16) 0.0017(17) -0.0025(13) 0.0018(19)
C27A 0.0506(18) 0.0527(19) 0.0328(16) 0.0017(17) -0.0025(13) 0.0018(19)
C28A 0.0506(18) 0.0527(19) 0.0328(16) 0.0017(17) -0.0025(13) 0.0018(19)
C29A 0.0506(18) 0.0527(19) 0.0328(16) 0.0017(17) -0.0025(13) 0.0018(19)
C30A 0.0506(18) 0.0527(19) 0.0328(16) 0.0017(17) -0.0025(13) 0.0018(19)
C31A 0.059(11) 0.085(13) 0.025(7) -0.004(8) -0.002(7) 0.008(9)
C32A 0.051(7) 0.081(8) 0.081(9) -0.010(7) 0.016(6) -0.013(6)
C33A 0.051(7) 0.081(8) 0.081(9) -0.010(7) 0.016(6) -0.013(6)
C34A 0.051(7) 0.081(8) 0.081(9) -0.010(7) 0.016(6) -0.013(6)
C35A 0.067(13) 0.082(14) 0.044(10) 0.004(10) 0.017(9) 0.006(11)
C36A 0.100(11) 0.209(19) 0.065(9) -0.006(10) 0.037(8) 0.011(12)
C37A 0.100(11) 0.209(19) 0.065(9) -0.006(10) 0.037(8) 0.011(12)
C38A 0.100(11) 0.209(19) 0.065(9) -0.006(10) 0.037(8) 0.011(12)
C39A 0.084(7) 0.054(5) 0.036(5) 0.010(4) -0.016(5) 0.008(5)
C40A 0.084(7) 0.054(5) 0.036(5) 0.010(4) -0.016(5) 0.008(5)
C41A 0.084(7) 0.054(5) 0.036(5) 0.010(4) -0.016(5) 0.008(5)
C42A 0.084(7) 0.054(5) 0.036(5) 0.010(4) -0.016(5) 0.008(5)
C43A 0.052(6) 0.111(9) 0.045(6) -0.012(6) -0.010(5) 0.015(5)
C44A 0.052(6) 0.111(9) 0.045(6) -0.012(6) -0.010(5) 0.015(5)
C45A 0.052(6) 0.111(9) 0.045(6) -0.012(6) -0.010(5) 0.015(5)
C46A 0.052(6) 0.111(9) 0.045(6) -0.012(6) -0.010(5) 0.015(5)
C111 0.079(3) 0.045(2) 0.075(3) 0.004(2) -0.012(2) 0.002(2)
C112 0.079(3) 0.045(2) 0.075(3) 0.004(2) -0.012(2) 0.002(2)
C113 0.079(3) 0.045(2) 0.075(3) 0.004(2) -0.012(2) 0.002(2)
C114 0.079(3) 0.045(2) 0.075(3) 0.004(2) -0.012(2) 0.002(2)
C115 0.079(3) 0.045(2) 0.075(3) 0.004(2) -0.012(2) 0.002(2)
C116 0.079(3) 0.045(2) 0.075(3) 0.004(2) -0.012(2) 0.002(2)
C117 0.079(3) 0.045(2) 0.075(3) 0.004(2) -0.012(2) 0.002(2)
C118 0.079(3) 0.045(2) 0.075(3) 0.004(2) -0.012(2) 0.002(2)
C119 0.079(3) 0.045(2) 0.075(3) 0.004(2) -0.012(2) 0.002(2)
C120 0.079(3) 0.045(2) 0.075(3) 0.004(2) -0.012(2) 0.002(2)
C121 0.079(3) 0.045(2) 0.075(3) 0.004(2) -0.012(2) 0.002(2)
C122 0.079(3) 0.045(2) 0.075(3) 0.004(2) -0.012(2) 0.002(2)
C123 0.079(3) 0.045(2) 0.075(3) 0.004(2) -0.012(2) 0.002(2)
C124 0.079(3) 0.045(2) 0.075(3) 0.004(2) -0.012(2) 0.002(2)
C125 0.079(3) 0.045(2) 0.075(3) 0.004(2) -0.012(2) 0.002(2)
C126 0.079(3) 0.045(2) 0.075(3) 0.004(2) -0.012(2) 0.002(2)
C127 0.079(3) 0.045(2) 0.075(3) 0.004(2) -0.012(2) 0.002(2)
C128 0.079(3) 0.045(2) 0.075(3) 0.004(2) -0.012(2) 0.002(2)
C129 0.079(3) 0.045(2) 0.075(3) 0.004(2) -0.012(2) 0.002(2)
C130 0.079(3) 0.045(2) 0.075(3) 0.004(2) -0.012(2) 0.002(2)
C211 0.095(4) 0.054(3) 0.069(3) -0.001(2) -0.008(3) 0.002(2)
C212 0.095(4) 0.054(3) 0.069(3) -0.001(2) -0.008(3) 0.002(2)
C213 0.095(4) 0.054(3) 0.069(3) -0.001(2) -0.008(3) 0.002(2)
C214 0.095(4) 0.054(3) 0.069(3) -0.001(2) -0.008(3) 0.002(2)
C215 0.095(4) 0.054(3) 0.069(3) -0.001(2) -0.008(3) 0.002(2)
C216 0.095(4) 0.054(3) 0.069(3) -0.001(2) -0.008(3) 0.002(2)
C217 0.095(4) 0.054(3) 0.069(3) -0.001(2) -0.008(3) 0.002(2)
C218 0.095(4) 0.054(3) 0.069(3) -0.001(2) -0.008(3) 0.002(2)
C219 0.095(4) 0.054(3) 0.069(3) -0.001(2) -0.008(3) 0.002(2)
C220 0.095(4) 0.054(3) 0.069(3) -0.001(2) -0.008(3) 0.002(2)
C221 0.095(4) 0.054(3) 0.069(3) -0.001(2) -0.008(3) 0.002(2)
C222 0.095(4) 0.054(3) 0.069(3) -0.001(2) -0.008(3) 0.002(2)
C223 0.095(4) 0.054(3) 0.069(3) -0.001(2) -0.008(3) 0.002(2)
C224 0.095(4) 0.054(3) 0.069(3) -0.001(2) -0.008(3) 0.002(2)
C225 0.095(4) 0.054(3) 0.069(3) -0.001(2) -0.008(3) 0.002(2)
C226 0.095(4) 0.054(3) 0.069(3) -0.001(2) -0.008(3) 0.002(2)
C227 0.095(4) 0.054(3) 0.069(3) -0.001(2) -0.008(3) 0.002(2)
C228 0.095(4) 0.054(3) 0.069(3) -0.001(2) -0.008(3) 0.002(2)
C229 0.095(4) 0.054(3) 0.069(3) -0.001(2) -0.008(3) 0.002(2)
C230 0.095(4) 0.054(3) 0.069(3) -0.001(2) -0.008(3) 0.002(2)

_geom_special_details            
;
 All esds (except the esd in the dihedral angle between two l.s. planes)
 are estimated using the full covariance matrix.  The cell esds are taken
 into account individually in the estimation of esds in distances, angles
 and torsion angles; correlations between esds in cell parameters are only
 used when they are defined by crystal symmetry.  An approximate (isotropic)
 treatment of cell esds is used for estimating esds involving l.s. planes.
;

loop_
_geom_bond_atom_site_label_1
_geom_bond_atom_site_label_2
_geom_bond_distance
_geom_bond_site_symmetry_2
_geom_bond_publ_flag
O1 C7 1.19(3) . ?
O2 C20 1.09(2) . ?
N1 C29 1.36(2) . ?
N1 C1 1.37(2) . ?
N1 C9 1.39(2) . ?
N2 C28 1.33(2) . ?
N2 C26 1.339(11) . ?
N2 C14 1.472(11) . ?
C1 C2 1.45(3) . ?
C1 C6 1.63(3) . ?
C2 C27 1.24(2) . ?
C2 C3 1.46(3) . ?
C3 C4 1.45(2) . ?
C3 H3A 0.9500 . ?
C4 C5 1.36(3) . ?
C4 C31 1.531(12) . ?
C5 C6 1.35(3) . ?
C5 H5A 0.9500 . ?
C6 C7 1.50(3) . ?
C7 C8 1.59(3) . ?
C8 C9 1.37(3) . ?
C8 C13 1.48(3) . ?
C9 C10 1.50(3) . ?
C10 C30 1.25(4) . ?
C10 C11 1.45(3) . ?
C10 C29 2.04(3) . ?
C11 C12 1.25(3) . ?
C11 H11A 0.9500 . ?
C12 C13 1.40(3) . ?
C12 C35 1.527(12) . ?
C13 H13A 0.9900 . ?
C13 H13B 0.9900 . ?
C14 C15 1.3900 . ?
C14 C19 1.3900 . ?
C15 C16 1.3900 . ?
C15 C30 1.655(18) . ?
C16 C17 1.3900 . ?
C16 H16A 0.9500 . ?
C17 C18 1.3900 . ?
C17 C39 1.513(11) . ?
C18 C19 1.3900 . ?
C18 H18A 0.9500 . ?
C19 C20 1.63(2) . ?
C20 C21 1.61(2) . ?
C21 C22 1.3900 . ?
C21 C26 1.3900 . ?
C22 C23 1.3900 . ?
C22 H22A 0.9500 . ?
C23 C24 1.3900 . ?
C23 C43 1.502(11) . ?
C24 C25 1.3900 . ?
C24 H24A 0.9500 . ?
C25 C26 1.3900 . ?
C25 C27 1.682(12) . ?
C27 C28 1.48(2) . ?
C28 C29 1.304(17) . ?
C29 C30 1.27(3) . ?
C31 C32 1.530(12) . ?
C31 C34 1.543(12) . ?
C31 C33 1.546(13) . ?
C32 H32A 0.9800 . ?
C32 H32B 0.9800 . ?
C32 H32C 0.9800 . ?
C33 H33A 0.9800 . ?
C33 H33B 0.9800 . ?
C33 H33C 0.9800 . ?
C34 H34A 0.9800 . ?
C34 H34B 0.9800 . ?
C34 H34C 0.9800 . ?
C35 C37 1.531(12) . ?
C35 C38 1.533(13) . ?
C35 C36 1.535(12) . ?
C36 H36A 0.9800 . ?
C36 H36B 0.9800 . ?
C36 H36C 0.9800 . ?
C37 H37A 0.9800 . ?
C37 H37B 0.9800 . ?
C37 H37C 0.9800 . ?
C38 H38A 0.9800 . ?
C38 H38B 0.9800 . ?
C38 H38C 0.9800 . ?
C39 C41 1.542(12) . ?
C39 C42 1.544(12) . ?
C39 C40 1.546(13) . ?
C40 H40A 0.9800 . ?
C40 H40B 0.9800 . ?
C40 H40C 0.9800 . ?
C41 H41A 0.9800 . ?
C41 H41B 0.9800 . ?
C41 H41C 0.9800 . ?
C42 H42A 0.9800 . ?
C42 H42B 0.9800 . ?
C42 H42C 0.9800 . ?
C43 C44 1.538(13) . ?
C43 C46 1.538(13) . ?
C43 C45 1.538(13) . ?
C44 H44A 0.9800 . ?
C44 H44B 0.9800 . ?
C44 H44C 0.9800 . ?
C45 H45A 0.9800 . ?
C45 H45B 0.9800 . ?
C45 H45C 0.9800 . ?
C46 H46A 0.9800 . ?
C46 H46B 0.9800 . ?
C46 H46C 0.9800 . ?
O1A C7A 1.39(2) . ?
O2A C20A 1.35(3) . ?
N1A C9A 1.29(3) . ?
N1A C1A 1.39(3) . ?
N1A C29A 1.47(2) . ?
N2A C28A 1.29(2) . ?
N2A C26A 1.35(3) . ?
N2A C14A 1.40(3) . ?
C1A C6A 1.40(3) . ?
C1A C2A 1.44(3) . ?
C2A C27A 1.35(2) . ?
C2A C3A 1.47(3) . ?
C3A C4A 1.38(2) . ?
C3A H3AA 0.9500 . ?
C4A C5A 1.36(2) . ?
C4A C31A 1.61(3) . ?
C5A C6A 1.45(3) . ?
C5A H5AA 0.9500 . ?
C6A C7A 1.34(3) . ?
C7A C8A 1.43(3) . ?
C8A C9A 1.41(2) . ?
C8A C13A 1.48(3) . ?
C9A C10A 1.49(3) . ?
C10A C30A 1.39(2) . ?
C10A C11A 1.47(3) . ?
C11A C12A 1.39(2) . ?
C11A H11B 0.9900 . ?
C11A H11C 0.9900 . ?
C12A C35A 1.37(3) . ?
C12A C13A 1.42(2) . ?
C13A H13C 0.9500 . ?
C14A C15A 1.40(3) . ?
C14A C19A 1.41(3) . ?
C15A C16A 1.23(4) . ?
C15A C30A 1.63(3) . ?
C16A C17A 1.61(3) . ?
C16A H16B 0.9500 . ?
C17A C18A 1.45(3) . ?
C17A C39A 1.58(3) . ?
C18A C19A 1.26(3) . ?
C18A H18B 0.9500 . ?
C19A C20A 1.48(3) . ?
C20A C21A 1.53(3) . ?
C21A C26A 1.20(3) . ?
C21A C22A 1.38(2) . ?
C22A C23A 1.55(3) . ?
C22A C26A 1.99(3) . ?
C22A H22B 0.9500 . ?
C23A C24A 1.41(3) . ?
C23A C43A 1.72(3) . ?
C24A C25A 1.29(3) . ?
C24A H24B 0.9500 . ?
C25A C26A 1.42(3) . ?
C25A C27A 1.61(2) . ?
C27A C28A 1.41(2) . ?
C28A C29A 1.436(17) . ?
C29A C30A 1.33(3) . ?
C31A C32A 1.531(12) . ?
C31A C34A 1.534(12) . ?
C31A C33A 1.535(13) . ?
C32A H32D 0.9800 . ?
C32A H32E 0.9800 . ?
C32A H32F 0.9800 . ?
C33A H33D 0.9800 . ?
C33A H33E 0.9800 . ?
C33A H33F 0.9800 . ?
C34A H34D 0.9800 . ?
C34A H34E 0.9800 . ?
C34A H34F 0.9800 . ?
C35A C38A 1.524(13) . ?
C35A C37A 1.526(13) . ?
C35A C36A 1.531(13) . ?
C36A H36D 0.9800 . ?
C36A H36E 0.9800 . ?
C36A H36F 0.9800 . ?
C37A H37D 0.9800 . ?
C37A H37E 0.9800 . ?
C37A H37F 0.9800 . ?
C38A H38D 0.9800 . ?
C38A H38E 0.9800 . ?
C38A H38F 0.9800 . ?
C39A C42A 1.527(13) . ?
C39A C40A 1.528(13) . ?
C39A C41A 1.540(13) . ?
C40A H40D 0.9800 . ?
C40A H40E 0.9800 . ?
C40A H40F 0.9800 . ?
C41A H41D 0.9800 . ?
C41A H41E 0.9800 . ?
C41A H41F 0.9800 . ?
C42A H42D 0.9800 . ?
C42A H42E 0.9800 . ?
C42A H42F 0.9800 . ?
C43A C44A 1.521(13) . ?
C43A C46A 1.524(13) . ?
C43A C45A 1.527(13) . ?
C44A H44D 0.9800 . ?
C44A H44E 0.9800 . ?
C44A H44F 0.9800 . ?
C45A H45D 0.9800 . ?
C45A H45E 0.9800 . ?
C45A H45F 0.9800 . ?
C46A H46D 0.9800 . ?
C46A H46E 0.9800 . ?
C46A H46F 0.9800 . ?
C111 C120 1.356(11) . ?
C111 C115 1.418(11) . ?
C111 C112 1.424(11) . ?
C112 C119 1.366(11) . ?
C112 C113 1.414(11) . ?
C113 C118 1.363(11) . ?
C113 C114 1.411(11) . ?
C114 C117 1.349(11) . ?
C114 C115 1.426(11) . ?
C115 C116 1.362(11) . ?
C116 C123 1.435(12) . ?
C116 C122 1.442(12) . ?
C117 C124 1.454(12) . ?
C117 C125 1.455(12) . ?
C118 C126 1.439(12) . ?
C118 C127 1.452(12) . ?
C119 C128 1.443(12) . ?
C119 C129 1.454(12) . ?
C120 C121 1.450(11) . ?
C120 C130 1.455(12) . ?
C121 C122 1.390(12) . ?
C121 H12A 0.9500 . ?
C122 H12B 0.9500 . ?
C123 C124 1.392(12) . ?
C123 H12C 0.9500 . ?
C124 H12D 0.9500 . ?
C125 C126 1.390(12) . ?
C125 H12E 0.9500 . ?
C126 H12F 0.9500 . ?
C127 C128 1.389(12) . ?
C127 H12G 0.9500 . ?
C128 H12H 0.9500 . ?
C129 C130 1.394(12) . ?
C129 H12I 0.9500 . ?
C130 H13D 0.9500 . ?
C211 C220 1.364(11) . ?
C211 C212 1.415(11) . ?
C211 C215 1.425(11) . ?
C212 C219 1.370(11) . ?
C212 C213 1.409(11) . ?
C213 C218 1.357(12) . ?
C213 C214 1.424(11) . ?
C214 C217 1.350(11) . ?
C214 C215 1.426(11) . ?
C215 C216 1.358(11) . ?
C216 C222 1.444(12) . ?
C216 C223 1.448(12) . ?
C217 C224 1.445(12) . ?
C217 C225 1.454(12) . ?
C218 C226 1.446(12) . ?
C218 C227 1.466(12) . ?
C219 C228 1.439(12) . ?
C219 C229 1.444(12) . ?
C220 C221 1.448(12) . ?
C220 C230 1.453(12) . ?
C221 C222 1.397(12) . ?
C221 H22C 0.9500 . ?
C222 H22D 0.9500 . ?
C223 C224 1.389(12) . ?
C223 H22E 0.9500 . ?
C224 H22F 0.9500 . ?
C225 C226 1.381(12) . ?
C225 H22G 0.9500 . ?
C226 H22H 0.9500 . ?
C227 C228 1.403(12) . ?
C227 H22I 0.9500 . ?
C228 H22J 0.9500 . ?
C229 C230 1.396(12) . ?
C229 H22K 0.9500 . ?
C230 H23A 0.9500 . ?

loop_
_geom_angle_atom_site_label_1
_geom_angle_atom_site_label_2
_geom_angle_atom_site_label_3
_geom_angle
_geom_angle_site_symmetry_1
_geom_angle_site_symmetry_3
_geom_angle_publ_flag
C29 N1 C1 126.0(17) . . ?
C29 N1 C9 102.7(15) . . ?
C1 N1 C9 128.5(17) . . ?
C28 N2 C26 115.6(12) . . ?
C28 N2 C14 124.4(11) . . ?
C26 N2 C14 117.1(11) . . ?
N1 C1 C2 118.8(18) . . ?
N1 C1 C6 124.4(18) . . ?
C2 C1 C6 116.5(15) . . ?
C27 C2 C1 118.8(16) . . ?
C27 C2 C3 132.2(17) . . ?
C1 C2 C3 108.9(15) . . ?
C4 C3 C2 125.8(17) . . ?
C4 C3 H3A 117.1 . . ?
C2 C3 H3A 117.1 . . ?
C5 C4 C3 131.2(15) . . ?
C5 C4 C31 112.9(14) . . ?
C3 C4 C31 115.6(14) . . ?
C6 C5 C4 103.8(17) . . ?
C6 C5 H5A 128.1 . . ?
C4 C5 H5A 128.1 . . ?
C5 C6 C7 125(2) . . ?
C5 C6 C1 132.6(19) . . ?
C7 C6 C1 102.4(17) . . ?
O1 C7 C6 128(2) . . ?
O1 C7 C8 104.4(17) . . ?
C6 C7 C8 128(2) . . ?
C9 C8 C13 103.1(19) . . ?
C9 C8 C7 118.5(19) . . ?
C13 C8 C7 138.1(18) . . ?
C8 C9 N1 116.2(18) . . ?
C8 C9 C10 139.8(19) . . ?
N1 C9 C10 103.1(18) . . ?
C30 C10 C11 148(3) . . ?
C30 C10 C9 110(2) . . ?
C11 C10 C9 102(2) . . ?
C30 C10 C29 36.5(12) . . ?
C11 C10 C29 173.5(18) . . ?
C9 C10 C29 73.0(13) . . ?
C12 C11 C10 127(2) . . ?
C12 C11 H11A 116.5 . . ?
C10 C11 H11A 116.5 . . ?
C11 C12 C13 124.1(16) . . ?
C11 C12 C35 121.6(16) . . ?
C13 C12 C35 113.7(16) . . ?
C12 C13 C8 122.6(17) . . ?
C12 C13 H13A 106.7 . . ?
C8 C13 H13A 106.7 . . ?
C12 C13 H13B 106.7 . . ?
C8 C13 H13B 106.7 . . ?
H13A C13 H13B 106.6 . . ?
C15 C14 C19 120.0 . . ?
C15 C14 N2 117.8(9) . . ?
C19 C14 N2 122.1(9) . . ?
C16 C15 C14 120.0 . . ?
C16 C15 C30 126.0(10) . . ?
C14 C15 C30 113.8(10) . . ?
C15 C16 C17 120.0 . . ?
C15 C16 H16A 120.0 . . ?
C17 C16 H16A 120.0 . . ?
C16 C17 C18 120.0 . . ?
C16 C17 C39 122.1(8) . . ?
C18 C17 C39 117.9(8) . . ?
C19 C18 C17 120.0 . . ?
C19 C18 H18A 120.0 . . ?
C17 C18 H18A 120.0 . . ?
C18 C19 C14 120.0 . . ?
C18 C19 C20 117.0(10) . . ?
C14 C19 C20 119.9(11) . . ?
O2 C20 C21 111(2) . . ?
O2 C20 C19 136(2) . . ?
C21 C20 C19 110.6(12) . . ?
C22 C21 C26 120.0 . . ?
C22 C21 C20 122.2(10) . . ?
C26 C21 C20 116.9(10) . . ?
C21 C22 C23 120.0 . . ?
C21 C22 H22A 120.0 . . ?
C23 C22 H22A 120.0 . . ?
C24 C23 C22 120.0 . . ?
C24 C23 C43 118.3(8) . . ?
C22 C23 C43 121.3(8) . . ?
C23 C24 C25 120.0 . . ?
C23 C24 H24A 120.0 . . ?
C25 C24 H24A 120.0 . . ?
C24 C25 C26 120.0 . . ?
C24 C25 C27 133.8(8) . . ?
C26 C25 C27 105.8(8) . . ?
N2 C26 C25 109.5(10) . . ?
N2 C26 C21 130.5(10) . . ?
C25 C26 C21 120.0 . . ?
C2 C27 C28 116.7(13) . . ?
C2 C27 C25 144.3(12) . . ?
C28 C27 C25 97.6(8) . . ?
C29 C28 N2 117.6(13) . . ?
C29 C28 C27 129.7(14) . . ?
N2 C28 C27 111.3(10) . . ?
C30 C29 C28 130.4(16) . . ?
C30 C29 N1 117.2(16) . . ?
C28 C29 N1 109.6(14) . . ?
C30 C29 C10 36.0(12) . . ?
C28 C29 C10 160.6(16) . . ?
N1 C29 C10 81.1(13) . . ?
C10 C30 C29 107.5(19) . . ?
C10 C30 C15 135.3(18) . . ?
C29 C30 C15 115.5(15) . . ?
C32 C31 C4 112.7(12) . . ?
C32 C31 C34 107.8(14) . . ?
C4 C31 C34 111.7(13) . . ?
C32 C31 C33 108.6(13) . . ?
C4 C31 C33 107.8(12) . . ?
C34 C31 C33 108.1(14) . . ?
C31 C32 H32A 109.5 . . ?
C31 C32 H32B 109.5 . . ?
H32A C32 H32B 109.5 . . ?
C31 C32 H32C 109.5 . . ?
H32A C32 H32C 109.5 . . ?
H32B C32 H32C 109.5 . . ?
C31 C33 H33A 109.5 . . ?
C31 C33 H33B 109.5 . . ?
H33A C33 H33B 109.5 . . ?
C31 C33 H33C 109.5 . . ?
H33A C33 H33C 109.5 . . ?
H33B C33 H33C 109.5 . . ?
C31 C34 H34A 109.5 . . ?
C31 C34 H34B 109.5 . . ?
H34A C34 H34B 109.5 . . ?
C31 C34 H34C 109.5 . . ?
H34A C34 H34C 109.5 . . ?
H34B C34 H34C 109.5 . . ?
C12 C35 C37 107.9(13) . . ?
C12 C35 C38 111.3(13) . . ?
C37 C35 C38 109.8(14) . . ?
C12 C35 C36 111.0(13) . . ?
C37 C35 C36 109.0(13) . . ?
C38 C35 C36 107.9(14) . . ?
C35 C36 H36A 109.5 . . ?
C35 C36 H36B 109.5 . . ?
H36A C36 H36B 109.5 . . ?
C35 C36 H36C 109.5 . . ?
H36A C36 H36C 109.5 . . ?
H36B C36 H36C 109.5 . . ?
C35 C37 H37A 109.5 . . ?
C35 C37 H37B 109.5 . . ?
H37A C37 H37B 109.5 . . ?
C35 C37 H37C 109.5 . . ?
H37A C37 H37C 109.5 . . ?
H37B C37 H37C 109.5 . . ?
C35 C38 H38A 109.5 . . ?
C35 C38 H38B 109.5 . . ?
H38A C38 H38B 109.5 . . ?
C35 C38 H38C 109.5 . . ?
H38A C38 H38C 109.5 . . ?
H38B C38 H38C 109.5 . . ?
C17 C39 C41 115.1(13) . . ?
C17 C39 C42 112.6(12) . . ?
C41 C39 C42 106.1(12) . . ?
C17 C39 C40 107.7(12) . . ?
C41 C39 C40 106.3(13) . . ?
C42 C39 C40 108.6(12) . . ?
C39 C40 H40A 109.5 . . ?
C39 C40 H40B 109.5 . . ?
H40A C40 H40B 109.5 . . ?
C39 C40 H40C 109.5 . . ?
H40A C40 H40C 109.5 . . ?
H40B C40 H40C 109.5 . . ?
C39 C41 H41A 109.5 . . ?
C39 C41 H41B 109.5 . . ?
H41A C41 H41B 109.5 . . ?
C39 C41 H41C 109.5 . . ?
H41A C41 H41C 109.5 . . ?
H41B C41 H41C 109.5 . . ?
C39 C42 H42A 109.5 . . ?
C39 C42 H42B 109.5 . . ?
H42A C42 H42B 109.5 . . ?
C39 C42 H42C 109.5 . . ?
H42A C42 H42C 109.5 . . ?
H42B C42 H42C 109.5 . . ?
C23 C43 C44 106.6(12) . . ?
C23 C43 C46 111.7(14) . . ?
C44 C43 C46 108.4(14) . . ?
C23 C43 C45 111.5(12) . . ?
C44 C43 C45 111.0(14) . . ?
C46 C43 C45 107.7(15) . . ?
C43 C44 H44A 109.5 . . ?
C43 C44 H44B 109.5 . . ?
H44A C44 H44B 109.5 . . ?
C43 C44 H44C 109.5 . . ?
H44A C44 H44C 109.5 . . ?
H44B C44 H44C 109.5 . . ?
C43 C45 H45A 109.5 . . ?
C43 C45 H45B 109.5 . . ?
H45A C45 H45B 109.5 . . ?
C43 C45 H45C 109.5 . . ?
H45A C45 H45C 109.5 . . ?
H45B C45 H45C 109.5 . . ?
C43 C46 H46A 109.5 . . ?
C43 C46 H46B 109.5 . . ?
H46A C46 H46B 109.5 . . ?
C43 C46 H46C 109.5 . . ?
H46A C46 H46C 109.5 . . ?
H46B C46 H46C 109.5 . . ?
C9A N1A C1A 130.2(17) . . ?
C9A N1A C29A 102.9(16) . . ?
C1A N1A C29A 121.5(16) . . ?
C28A N2A C26A 112.0(17) . . ?
C28A N2A C14A 120.4(17) . . ?
C26A N2A C14A 126.7(17) . . ?
N1A C1A C6A 109.4(17) . . ?
N1A C1A C2A 120.1(17) . . ?
C6A C1A C2A 130.5(18) . . ?
C27A C2A C1A 119.8(17) . . ?
C27A C2A C3A 125.7(16) . . ?
C1A C2A C3A 114.2(15) . . ?
C4A C3A C2A 116.9(16) . . ?
C4A C3A H3AA 121.5 . . ?
C2A C3A H3AA 121.5 . . ?
C5A C4A C3A 124.5(17) . . ?
C5A C4A C31A 115.8(14) . . ?
C3A C4A C31A 119.4(16) . . ?
C4A C5A C6A 124.2(16) . . ?
C4A C5A H5AA 117.9 . . ?
C6A C5A H5AA 117.9 . . ?
C7A C6A C1A 121.5(19) . . ?
C7A C6A C5A 128.9(18) . . ?
C1A C6A C5A 109.4(16) . . ?
C6A C7A O1A 129(2) . . ?
C6A C7A C8A 120.7(18) . . ?
O1A C7A C8A 104.9(18) . . ?
C9A C8A C7A 114.3(18) . . ?
C9A C8A C13A 108.2(16) . . ?
C7A C8A C13A 137.1(16) . . ?
N1A C9A C8A 116.0(18) . . ?
N1A C9A C10A 111.4(16) . . ?
C8A C9A C10A 131.4(18) . . ?
C30A C10A C11A 146.3(19) . . ?
C30A C10A C9A 103.9(16) . . ?
C11A C10A C9A 108.5(15) . . ?
C12A C11A C10A 127.8(17) . . ?
C12A C11A H11B 105.3 . . ?
C10A C11A H11B 105.3 . . ?
C12A C11A H11C 105.3 . . ?
C10A C11A H11C 105.3 . . ?
H11B C11A H11C 106.0 . . ?
C35A C12A C11A 119.0(17) . . ?
C35A C12A C13A 126.2(15) . . ?
C11A C12A C13A 113.2(15) . . ?
C12A C13A C8A 128.5(15) . . ?
C12A C13A H13C 115.7 . . ?
C8A C13A H13C 115.7 . . ?
N2A C14A C15A 127(2) . . ?
N2A C14A C19A 119.3(19) . . ?
C15A C14A C19A 113(2) . . ?
C16A C15A C14A 122(3) . . ?
C16A C15A C30A 125(2) . . ?
C14A C15A C30A 113(2) . . ?
C15A C16A C17A 125(2) . . ?
C15A C16A H16B 117.6 . . ?
C17A C16A H16B 117.6 . . ?
C18A C17A C39A 131.4(18) . . ?
C18A C17A C16A 109.2(17) . . ?
C39A C17A C16A 119.5(15) . . ?
C19A C18A C17A 119(2) . . ?
C19A C18A H18B 120.5 . . ?
C17A C18A H18B 120.5 . . ?
C18A C19A C14A 131(2) . . ?
C18A C19A C20A 108.2(18) . . ?
C14A C19A C20A 119(2) . . ?
O2A C20A C19A 138(2) . . ?
O2A C20A C21A 114.7(17) . . ?
C19A C20A C21A 106.7(19) . . ?
C26A C21A C22A 100.5(19) . . ?
C26A C21A C20A 137.2(19) . . ?
C22A C21A C20A 122.3(17) . . ?
C21A C22A C23A 127.7(15) . . ?
C21A C22A C26A 36.5(11) . . ?
C23A C22A C26A 93.0(13) . . ?
C21A C22A H22B 116.2 . . ?
C23A C22A H22B 116.2 . . ?
C26A C22A H22B 148.5 . . ?
C24A C23A C22A 112.3(16) . . ?
C24A C23A C43A 118.3(16) . . ?
C22A C23A C43A 126.0(13) . . ?
C25A C24A C23A 117(2) . . ?
C25A C24A H24B 121.4 . . ?
C23A C24A H24B 121.4 . . ?
C24A C25A C26A 116.4(18) . . ?
C24A C25A C27A 133.9(18) . . ?
C26A C25A C27A 108.3(15) . . ?
C21A C26A N2A 111(2) . . ?
C21A C26A C25A 140(2) . . ?
N2A C26A C25A 105.6(16) . . ?
C21A C26A C22A 43.0(12) . . ?
N2A C26A C22A 153.8(18) . . ?
C25A C26A C22A 99.2(15) . . ?
C2A C27A C28A 120.7(13) . . ?
C2A C27A C25A 142.1(14) . . ?
C28A C27A C25A 95.2(12) . . ?
N2A C28A C27A 117.6(16) . . ?
N2A C28A C29A 116.1(15) . . ?
C27A C28A C29A 122.6(13) . . ?
C30A C29A C28A 132.4(15) . . ?
C30A C29A N1A 112.6(16) . . ?
C28A C29A N1A 114.4(13) . . ?
C29A C30A C10A 107.1(17) . . ?
C29A C30A C15A 110.7(17) . . ?
C10A C30A C15A 141.2(19) . . ?
C32A C31A C34A 109.4(14) . . ?
C32A C31A C33A 110.0(13) . . ?
C34A C31A C33A 107.6(13) . . ?
C32A C31A C4A 110.7(14) . . ?
C34A C31A C4A 116.9(16) . . ?
C33A C31A C4A 101.9(13) . . ?
C31A C32A H32D 109.5 . . ?
C31A C32A H32E 109.5 . . ?
H32D C32A H32E 109.5 . . ?
C31A C32A H32F 109.5 . . ?
H32D C32A H32F 109.5 . . ?
H32E C32A H32F 109.5 . . ?
C31A C33A H33D 109.5 . . ?
C31A C33A H33E 109.5 . . ?
H33D C33A H33E 109.5 . . ?
C31A C33A H33F 109.5 . . ?
H33D C33A H33F 109.5 . . ?
H33E C33A H33F 109.5 . . ?
C31A C34A H34D 109.5 . . ?
C31A C34A H34E 109.5 . . ?
H34D C34A H34E 109.5 . . ?
C31A C34A H34F 109.5 . . ?
H34D C34A H34F 109.5 . . ?
H34E C34A H34F 109.5 . . ?
C12A C35A C38A 104.8(18) . . ?
C12A C35A C37A 109.9(19) . . ?
C38A C35A C37A 112.3(16) . . ?
C12A C35A C36A 110.1(17) . . ?
C38A C35A C36A 110.3(16) . . ?
C37A C35A C36A 109.3(15) . . ?
C35A C36A H36D 109.5 . . ?
C35A C36A H36E 109.5 . . ?
H36D C36A H36E 109.5 . . ?
C35A C36A H36F 109.5 . . ?
H36D C36A H36F 109.5 . . ?
H36E C36A H36F 109.5 . . ?
C35A C37A H37D 109.5 . . ?
C35A C37A H37E 109.5 . . ?
H37D C37A H37E 109.5 . . ?
C35A C37A H37F 109.5 . . ?
H37D C37A H37F 109.5 . . ?
H37E C37A H37F 109.5 . . ?
C35A C38A H38D 109.5 . . ?
C35A C38A H38E 109.5 . . ?
H38D C38A H38E 109.5 . . ?
C35A C38A H38F 109.5 . . ?
H38D C38A H38F 109.5 . . ?
H38E C38A H38F 109.5 . . ?
C42A C39A C40A 113.3(14) . . ?
C42A C39A C41A 107.8(13) . . ?
C40A C39A C41A 109.3(14) . . ?
C42A C39A C17A 110.7(17) . . ?
C40A C39A C17A 106.8(17) . . ?
C41A C39A C17A 108.8(17) . . ?
C39A C40A H40D 109.5 . . ?
C39A C40A H40E 109.5 . . ?
H40D C40A H40E 109.5 . . ?
C39A C40A H40F 109.5 . . ?
H40D C40A H40F 109.5 . . ?
H40E C40A H40F 109.5 . . ?
C39A C41A H41D 109.5 . . ?
C39A C41A H41E 109.5 . . ?
H41D C41A H41E 109.5 . . ?
C39A C41A H41F 109.5 . . ?
H41D C41A H41F 109.5 . . ?
H41E C41A H41F 109.5 . . ?
C39A C42A H42D 109.5 . . ?
C39A C42A H42E 109.5 . . ?
H42D C42A H42E 109.5 . . ?
C39A C42A H42F 109.5 . . ?
H42D C42A H42F 109.5 . . ?
H42E C42A H42F 109.5 . . ?
C44A C43A C46A 109.9(15) . . ?
C44A C43A C45A 112.5(15) . . ?
C46A C43A C45A 109.4(15) . . ?
C44A C43A C23A 103.2(15) . . ?
C46A C43A C23A 111.0(17) . . ?
C45A C43A C23A 110.8(15) . . ?
C43A C44A H44D 109.5 . . ?
C43A C44A H44E 109.5 . . ?
H44D C44A H44E 109.5 . . ?
C43A C44A H44F 109.5 . . ?
H44D C44A H44F 109.5 . . ?
H44E C44A H44F 109.5 . . ?
C43A C45A H45D 109.5 . . ?
C43A C45A H45E 109.5 . . ?
H45D C45A H45E 109.5 . . ?
C43A C45A H45F 109.5 . . ?
H45D C45A H45F 109.5 . . ?
H45E C45A H45F 109.5 . . ?
C43A C46A H46D 109.5 . . ?
C43A C46A H46E 109.5 . . ?
H46D C46A H46E 109.5 . . ?
C43A C46A H46F 109.5 . . ?
H46D C46A H46F 109.5 . . ?
H46E C46A H46F 109.5 . . ?
C120 C111 C115 124.5(11) . . ?
C120 C111 C112 122.3(10) . . ?
C115 C111 C112 107.4(9) . . ?
C119 C112 C113 123.0(10) . . ?
C119 C112 C111 123.0(10) . . ?
C113 C112 C111 107.2(9) . . ?
C118 C113 C114 121.0(11) . . ?
C118 C113 C112 123.4(10) . . ?
C114 C113 C112 110.0(9) . . ?
C117 C114 C113 127.9(10) . . ?
C117 C114 C115 122.3(10) . . ?
C113 C114 C115 106.1(9) . . ?
C116 C115 C111 121.8(10) . . ?
C116 C115 C114 123.3(11) . . ?
C111 C115 C114 109.2(9) . . ?
C115 C116 C123 114.9(10) . . ?
C115 C116 C122 115.6(10) . . ?
C123 C116 C122 128.1(12) . . ?
C114 C117 C124 115.5(10) . . ?
C114 C117 C125 112.4(10) . . ?
C124 C117 C125 130.5(12) . . ?
C113 C118 C126 112.9(10) . . ?
C113 C118 C127 113.8(10) . . ?
C126 C118 C127 131.7(12) . . ?
C112 C119 C128 115.1(10) . . ?
C112 C119 C129 114.7(10) . . ?
C128 C119 C129 129.1(12) . . ?
C111 C120 C121 114.1(10) . . ?
C111 C120 C130 116.6(10) . . ?
C121 C120 C130 127.2(12) . . ?
C122 C121 C120 121.6(12) . . ?
C122 C121 H12A 119.2 . . ?
C120 C121 H12A 119.2 . . ?
C121 C122 C116 121.6(12) . . ?
C121 C122 H12B 119.2 . . ?
C116 C122 H12B 119.2 . . ?
C124 C123 C116 121.5(12) . . ?
C124 C123 H12C 119.2 . . ?
C116 C123 H12C 119.2 . . ?
C123 C124 C117 121.2(12) . . ?
C123 C124 H12D 119.4 . . ?
C117 C124 H12D 119.4 . . ?
C126 C125 C117 119.5(12) . . ?
C126 C125 H12E 120.3 . . ?
C117 C125 H12E 120.3 . . ?
C125 C126 C118 125.5(11) . . ?
C125 C126 H12F 117.2 . . ?
C118 C126 H12F 117.2 . . ?
C128 C127 C118 122.3(12) . . ?
C128 C127 H12G 118.8 . . ?
C118 C127 H12G 118.8 . . ?
C127 C128 C119 120.8(12) . . ?
C127 C128 H12H 119.6 . . ?
C119 C128 H12H 119.6 . . ?
C130 C129 C119 121.5(12) . . ?
C130 C129 H12I 119.2 . . ?
C119 C129 H12I 119.2 . . ?
C129 C130 C120 120.2(12) . . ?
C129 C130 H13D 119.9 . . ?
C120 C130 H13D 119.9 . . ?
C220 C211 C212 123.2(11) . . ?
C220 C211 C215 122.8(11) . . ?
C212 C211 C215 107.0(10) . . ?
C219 C212 C213 122.1(11) . . ?
C219 C212 C211 122.9(11) . . ?
C213 C212 C211 109.0(9) . . ?
C218 C213 C212 125.0(11) . . ?
C218 C213 C214 122.1(11) . . ?
C212 C213 C214 108.3(9) . . ?
C217 C214 C213 125.9(11) . . ?
C217 C214 C215 120.8(11) . . ?
C213 C214 C215 107.0(9) . . ?
C216 C215 C211 121.9(11) . . ?
C216 C215 C214 124.3(11) . . ?
C211 C215 C214 108.7(9) . . ?
C215 C216 C222 117.3(11) . . ?
C215 C216 C223 114.9(11) . . ?
C222 C216 C223 126.8(12) . . ?
C214 C217 C224 116.4(11) . . ?
C214 C217 C225 113.9(10) . . ?
C224 C217 C225 129.0(12) . . ?
C213 C218 C226 110.6(11) . . ?
C213 C218 C227 114.0(11) . . ?
C226 C218 C227 135.1(12) . . ?
C212 C219 C228 114.5(11) . . ?
C212 C219 C229 114.1(10) . . ?
C228 C219 C229 130.2(13) . . ?
C211 C220 C221 115.0(10) . . ?
C211 C220 C230 115.3(11) . . ?
C221 C220 C230 128.3(12) . . ?
C222 C221 C220 122.4(12) . . ?
C222 C221 H22C 118.8 . . ?
C220 C221 H22C 118.8 . . ?
C221 C222 C216 119.4(12) . . ?
C221 C222 H22D 120.3 . . ?
C216 C222 H22D 120.3 . . ?
C224 C223 C216 120.7(12) . . ?
C224 C223 H22E 119.7 . . ?
C216 C223 H22E 119.7 . . ?
C223 C224 C217 121.4(13) . . ?
C223 C224 H22F 119.3 . . ?
C217 C224 H22F 119.3 . . ?
C226 C225 C217 117.3(12) . . ?
C226 C225 H22G 121.3 . . ?
C217 C225 H22G 121.3 . . ?
C225 C226 C218 127.2(12) . . ?
C225 C226 H22H 116.4 . . ?
C218 C226 H22H 116.4 . . ?
C228 C227 C218 119.4(12) . . ?
C228 C227 H22I 120.3 . . ?
C218 C227 H22I 120.3 . . ?
C227 C228 C219 123.2(12) . . ?
C227 C228 H22J 118.4 . . ?
C219 C228 H22J 118.4 . . ?
C230 C229 C219 122.8(12) . . ?
C230 C229 H22K 118.6 . . ?
C219 C229 H22K 118.6 . . ?
C229 C230 C220 120.1(12) . . ?
C229 C230 H23A 120.0 . . ?
C220 C230 H23A 120.0 . . ?

loop_
_geom_torsion_atom_site_label_1
_geom_torsion_atom_site_label_2
_geom_torsion_atom_site_label_3
_geom_torsion_atom_site_label_4
_geom_torsion
_geom_torsion_site_symmetry_1
_geom_torsion_site_symmetry_2
_geom_torsion_site_symmetry_3
_geom_torsion_site_symmetry_4
_geom_torsion_publ_flag
C29 N1 C1 C2 4(3) . . . . ?
C9 N1 C1 C2 161.4(18) . . . . ?
C29 N1 C1 C6 -170.1(18) . . . . ?
C9 N1 C1 C6 -13(3) . . . . ?
N1 C1 C2 C27 -5(3) . . . . ?
C6 C1 C2 C27 169.2(16) . . . . ?
N1 C1 C2 C3 177.7(17) . . . . ?
C6 C1 C2 C3 -8(2) . . . . ?
C27 C2 C3 C4 -172.7(17) . . . . ?
C1 C2 C3 C4 4(2) . . . . ?
C2 C3 C4 C5 8(3) . . . . ?
C2 C3 C4 C31 -179.0(15) . . . . ?
C3 C4 C5 C6 -11(3) . . . . ?
C31 C4 C5 C6 175.3(15) . . . . ?
C4 C5 C6 C7 -176(2) . . . . ?
C4 C5 C6 C1 6(3) . . . . ?
N1 C1 C6 C5 178(2) . . . . ?
C2 C1 C6 C5 4(3) . . . . ?
N1 C1 C6 C7 -1(3) . . . . ?
C2 C1 C6 C7 -174.7(19) . . . . ?
C5 C6 C7 O1 22(4) . . . . ?
C1 C6 C7 O1 -160(3) . . . . ?
C5 C6 C7 C8 -165(2) . . . . ?
C1 C6 C7 C8 13(3) . . . . ?
O1 C7 C8 C9 159(2) . . . . ?
C6 C7 C8 C9 -16(4) . . . . ?
O1 C7 C8 C13 -15(4) . . . . ?
C6 C7 C8 C13 171(2) . . . . ?
C13 C8 C9 N1 177.7(16) . . . . ?
C7 C8 C9 N1 2(3) . . . . ?
C13 C8 C9 C10 -16(3) . . . . ?
C7 C8 C9 C10 169(3) . . . . ?
C29 N1 C9 C8 172.9(16) . . . . ?
C1 N1 C9 C8 11(3) . . . . ?
C29 N1 C9 C10 1.6(19) . . . . ?
C1 N1 C9 C10 -160(2) . . . . ?
C8 C9 C10 C30 -169(2) . . . . ?
N1 C9 C10 C30 -2(2) . . . . ?
C8 C9 C10 C11 15(3) . . . . ?
N1 C9 C10 C11 -177.0(17) . . . . ?
C8 C9 C10 C29 -169(3) . . . . ?
N1 C9 C10 C29 -1.1(13) . . . . ?
C30 C10 C11 C12 -175(4) . . . . ?
C9 C10 C11 C12 -3(3) . . . . ?
C10 C11 C12 C13 -3(4) . . . . ?
C10 C11 C12 C35 -173(2) . . . . ?
C11 C12 C13 C8 3(3) . . . . ?
C35 C12 C13 C8 173.5(17) . . . . ?
C9 C8 C13 C12 5(3) . . . . ?
C7 C8 C13 C12 179(3) . . . . ?
C28 N2 C14 C15 3(2) . . . . ?
C26 N2 C14 C15 162.6(13) . . . . ?
C28 N2 C14 C19 -175.7(14) . . . . ?
C26 N2 C14 C19 -16(2) . . . . ?
C19 C14 C15 C16 0.0 . . . . ?
N2 C14 C15 C16 -178.3(14) . . . . ?
C19 C14 C15 C30 175.4(13) . . . . ?
N2 C14 C15 C30 -2.9(13) . . . . ?
C14 C15 C16 C17 0.0 . . . . ?
C30 C15 C16 C17 -174.8(15) . . . . ?
C15 C16 C17 C18 0.0 . . . . ?
C15 C16 C17 C39 179.7(13) . . . . ?
C16 C17 C18 C19 0.0 . . . . ?
C39 C17 C18 C19 -179.7(12) . . . . ?
C17 C18 C19 C14 0.0 . . . . ?
C17 C18 C19 C20 160.1(13) . . . . ?
C15 C14 C19 C18 0.0 . . . . ?
N2 C14 C19 C18 178.2(15) . . . . ?
C15 C14 C19 C20 -159.5(12) . . . . ?
N2 C14 C19 C20 18.7(15) . . . . ?
C18 C19 C20 O2 24(3) . . . . ?
C14 C19 C20 O2 -176(2) . . . . ?
C18 C19 C20 C21 -174.8(10) . . . . ?
C14 C19 C20 C21 -14.7(15) . . . . ?
O2 C20 C21 C22 -16(2) . . . . ?
C19 C20 C21 C22 178.0(11) . . . . ?
O2 C20 C21 C26 175.2(13) . . . . ?
C19 C20 C21 C26 8.9(15) . . . . ?
C26 C21 C22 C23 0.0 . . . . ?
C20 C21 C22 C23 -168.8(14) . . . . ?
C21 C22 C23 C24 0.0 . . . . ?
C21 C22 C23 C43 -173.1(13) . . . . ?
C22 C23 C24 C25 0.0 . . . . ?
C43 C23 C24 C25 173.3(13) . . . . ?
C23 C24 C25 C26 0.0 . . . . ?
C23 C24 C25 C27 171.2(14) . . . . ?
C28 N2 C26 C25 -5(2) . . . . ?
C14 N2 C26 C25 -167.2(12) . . . . ?
C28 N2 C26 C21 172.2(13) . . . . ?
C14 N2 C26 C21 10(2) . . . . ?
C24 C25 C26 N2 178.0(16) . . . . ?
C27 C25 C26 N2 4.6(12) . . . . ?
C24 C25 C26 C21 0.0 . . . . ?
C27 C25 C26 C21 -173.4(11) . . . . ?
C22 C21 C26 N2 -177.5(19) . . . . ?
C20 C21 C26 N2 -8.1(17) . . . . ?
C22 C21 C26 C25 0.0 . . . . ?
C20 C21 C26 C25 169.4(13) . . . . ?
C1 C2 C27 C28 5(2) . . . . ?
C3 C2 C27 C28 -178.7(17) . . . . ?
C1 C2 C27 C25 -157.0(17) . . . . ?
C3 C2 C27 C25 19(3) . . . . ?
C24 C25 C27 C2 -11(3) . . . . ?
C26 C25 C27 C2 161(2) . . . . ?
C24 C25 C27 C28 -174.5(12) . . . . ?
C26 C25 C27 C28 -2.4(10) . . . . ?
C26 N2 C28 C29 -164.2(18) . . . . ?
C14 N2 C28 C29 -4(3) . . . . ?
C26 N2 C28 C27 4(2) . . . . ?
C14 N2 C28 C27 163.9(14) . . . . ?
C2 C27 C28 C29 -4(3) . . . . ?
C25 C27 C28 C29 165(2) . . . . ?
C2 C27 C28 N2 -170.0(15) . . . . ?
C25 C27 C28 N2 -0.5(16) . . . . ?
N2 C28 C29 C30 7(4) . . . . ?
C27 C28 C29 C30 -157.8(14) . . . . ?
N2 C28 C29 N1 167.6(11) . . . . ?
C27 C28 C29 N1 2(3) . . . . ?
N2 C28 C29 C10 46(6) . . . . ?
C27 C28 C29 C10 -119(4) . . . . ?
C1 N1 C29 C30 161(2) . . . . ?
C9 N1 C29 C30 -1(2) . . . . ?
C1 N1 C29 C28 -2(3) . . . . ?
C9 N1 C29 C28 -164.6(17) . . . . ?
C1 N1 C29 C10 161(2) . . . . ?
C9 N1 C29 C10 -1.2(14) . . . . ?
C11 C10 C30 C29 172(4) . . . . ?
C9 C10 C30 C29 1(3) . . . . ?
C11 C10 C30 C15 -24(6) . . . . ?
C9 C10 C30 C15 164.4(18) . . . . ?
C29 C10 C30 C15 164(3) . . . . ?
C28 C29 C30 C10 159(2) . . . . ?
N1 C29 C30 C10 0(3) . . . . ?
C28 C29 C30 C15 -8(3) . . . . ?
N1 C29 C30 C15 -166.9(15) . . . . ?
C10 C29 C30 C15 -167(3) . . . . ?
C16 C15 C30 C10 18(3) . . . . ?
C14 C15 C30 C10 -157(3) . . . . ?
C16 C15 C30 C29 -179.7(13) . . . . ?
C14 C15 C30 C29 5.3(18) . . . . ?
C5 C4 C31 C32 123.0(17) . . . . ?
C3 C4 C31 C32 -51.6(19) . . . . ?
C5 C4 C31 C34 1(2) . . . . ?
C3 C4 C31 C34 -173.1(17) . . . . ?
C5 C4 C31 C33 -117.2(17) . . . . ?
C3 C4 C31 C33 68.3(17) . . . . ?
C11 C12 C35 C37 -127(2) . . . . ?
C13 C12 C35 C37 62(2) . . . . ?
C11 C12 C35 C38 112(2) . . . . ?
C13 C12 C35 C38 -59(2) . . . . ?
C11 C12 C35 C36 -8(3) . . . . ?
C13 C12 C35 C36 -178.9(19) . . . . ?
C16 C17 C39 C41 -172.6(12) . . . . ?
C18 C17 C39 C41 7.2(17) . . . . ?
C16 C17 C39 C42 -50.7(16) . . . . ?
C18 C17 C39 C42 129.0(12) . . . . ?
C16 C17 C39 C40 69.0(14) . . . . ?
C18 C17 C39 C40 -111.2(12) . . . . ?
C24 C23 C43 C44 75.9(14) . . . . ?
C22 C23 C43 C44 -110.9(13) . . . . ?
C24 C23 C43 C46 -165.8(15) . . . . ?
C22 C23 C43 C46 7.4(19) . . . . ?
C24 C23 C43 C45 -45.3(17) . . . . ?
C22 C23 C43 C45 127.9(14) . . . . ?
C9A N1A C1A C6A 23(3) . . . . ?
C29A N1A C1A C6A 171.9(18) . . . . ?
C9A N1A C1A C2A -156(2) . . . . ?
C29A N1A C1A C2A -6(3) . . . . ?
N1A C1A C2A C27A 7(3) . . . . ?
C6A C1A C2A C27A -171(2) . . . . ?
N1A C1A C2A C3A 180(2) . . . . ?
C6A C1A C2A C3A 2(3) . . . . ?
C27A C2A C3A C4A 176.0(17) . . . . ?
C1A C2A C3A C4A 3(2) . . . . ?
C2A C3A C4A C5A -7(3) . . . . ?
C2A C3A C4A C31A -179.7(15) . . . . ?
C3A C4A C5A C6A 5(3) . . . . ?
C31A C4A C5A C6A 178.3(17) . . . . ?
N1A C1A C6A C7A 4(3) . . . . ?
C2A C1A C6A C7A -178(2) . . . . ?
N1A C1A C6A C5A 178(2) . . . . ?
C2A C1A C6A C5A -4(3) . . . . ?
C4A C5A C6A C7A 174(2) . . . . ?
C4A C5A C6A C1A 0(3) . . . . ?
C1A C6A C7A O1A -176.2(19) . . . . ?
C5A C6A C7A O1A 10(4) . . . . ?
C1A C6A C7A C8A -25(3) . . . . ?
C5A C6A C7A C8A 161(2) . . . . ?
C6A C7A C8A C9A 23(3) . . . . ?
O1A C7A C8A C9A -179.5(15) . . . . ?
C6A C7A C8A C13A -165(2) . . . . ?
O1A C7A C8A C13A -8(3) . . . . ?
C1A N1A C9A C8A -24(3) . . . . ?
C29A N1A C9A C8A -177.5(16) . . . . ?
C1A N1A C9A C10A 167(2) . . . . ?
C29A N1A C9A C10A 14(2) . . . . ?
C7A C8A C9A N1A 0(2) . . . . ?
C13A C8A C9A N1A -174.4(17) . . . . ?
C7A C8A C9A C10A 165.6(19) . . . . ?
C13A C8A C9A C10A -8(3) . . . . ?
N1A C9A C10A C30A -14(2) . . . . ?
C8A C9A C10A C30A 179.0(19) . . . . ?
N1A C9A C10A C11A 174.8(17) . . . . ?
C8A C9A C10A C11A 8(3) . . . . ?
C30A C10A C11A C12A -175(3) . . . . ?
C9A C10A C11A C12A -12(3) . . . . ?
C10A C11A C12A C35A -178(2) . . . . ?
C10A C11A C12A C13A 16(3) . . . . ?
C35A C12A C13A C8A 178.7(19) . . . . ?
C11A C12A C13A C8A -16(3) . . . . ?
C9A C8A C13A C12A 12(2) . . . . ?
C7A C8A C13A C12A -160(2) . . . . ?
C28A N2A C14A C15A 2(3) . . . . ?
C26A N2A C14A C15A -166(2) . . . . ?
C28A N2A C14A C19A 177(2) . . . . ?
C26A N2A C14A C19A 9(3) . . . . ?
N2A C14A C15A C16A 174(2) . . . . ?
C19A C14A C15A C16A -2(4) . . . . ?
N2A C14A C15A C30A 2(4) . . . . ?
C19A C14A C15A C30A -173.6(19) . . . . ?
C14A C15A C16A C17A 1(4) . . . . ?
C30A C15A C16A C17A 172(2) . . . . ?
C15A C16A C17A C18A -2(4) . . . . ?
C15A C16A C17A C39A 178(3) . . . . ?
C39A C17A C18A C19A -176(2) . . . . ?
C16A C17A C18A C19A 4(3) . . . . ?
C17A C18A C19A C14A -6(4) . . . . ?
C17A C18A C19A C20A -171(2) . . . . ?
N2A C14A C19A C18A -172(2) . . . . ?
C15A C14A C19A C18A 4(4) . . . . ?
N2A C14A C19A C20A -8(3) . . . . ?
C15A C14A C19A C20A 168(2) . . . . ?
C18A C19A C20A O2A 0(5) . . . . ?
C14A C19A C20A O2A -168(3) . . . . ?
C18A C19A C20A C21A 170(2) . . . . ?
C14A C19A C20A C21A 3(3) . . . . ?
O2A C20A C21A C26A 175(3) . . . . ?
C19A C20A C21A C26A 2(4) . . . . ?
O2A C20A C21A C22A -6(4) . . . . ?
C19A C20A C21A C22A -180(2) . . . . ?
C26A C21A C22A C23A -21(3) . . . . ?
C20A C21A C22A C23A 160(2) . . . . ?
C20A C21A C22A C26A -179(3) . . . . ?
C21A C22A C23A C24A 19(3) . . . . ?
C26A C22A C23A C24A 6.7(18) . . . . ?
C21A C22A C23A C43A 177.9(19) . . . . ?
C26A C22A C23A C43A 165.7(16) . . . . ?
C22A C23A C24A C25A -15(3) . . . . ?
C43A C23A C24A C25A -175.2(17) . . . . ?
C23A C24A C25A C26A 16(3) . . . . ?
C23A C24A C25A C27A -179.6(17) . . . . ?
C22A C21A C26A N2A 179.3(18) . . . . ?
C20A C21A C26A N2A -2(4) . . . . ?
C22A C21A C26A C25A 27(4) . . . . ?
C20A C21A C26A C25A -155(3) . . . . ?
C20A C21A C26A C22A 178(4) . . . . ?
C28A N2A C26A C21A -173(2) . . . . ?
C14A N2A C26A C21A -3(3) . . . . ?
C28A N2A C26A C25A -11(2) . . . . ?
C14A N2A C26A C25A 159(2) . . . . ?
C28A N2A C26A C22A -172(3) . . . . ?
C14A N2A C26A C22A -2(5) . . . . ?
C24A C25A C26A C21A -27(4) . . . . ?
C27A C25A C26A C21A 164(3) . . . . ?
C24A C25A C26A N2A 179.3(19) . . . . ?
C27A C25A C26A N2A 11(2) . . . . ?
C24A C25A C26A C22A -9(2) . . . . ?
C27A C25A C26A C22A -177.5(13) . . . . ?
C1A C2A C27A C28A -8(2) . . . . ?
C3A C2A C27A C28A 179.4(16) . . . . ?
C1A C2A C27A C25A 150.6(19) . . . . ?
C3A C2A C27A C25A -22(3) . . . . ?
C24A C25A C27A C2A 26(4) . . . . ?
C26A C25A C27A C2A -169(2) . . . . ?
C24A C25A C27A C28A -173(2) . . . . ?
C26A C25A C27A C28A -7.0(17) . . . . ?
C26A N2A C28A C27A 7(2) . . . . ?
C14A N2A C28A C27A -163.6(17) . . . . ?
C26A N2A C28A C29A 166(2) . . . . ?
C14A N2A C28A C29A -5(3) . . . . ?
C2A C27A C28A N2A 167.7(16) . . . . ?
C25A C27A C28A N2A 0.5(19) . . . . ?
C2A C27A C28A C29A 10(3) . . . . ?
C25A C27A C28A C29A -157(2) . . . . ?
N2A C28A C29A C30A 4(4) . . . . ?
C27A C28A C29A C30A 161.5(15) . . . . ?
N2A C28A C29A N1A -167.0(11) . . . . ?
C27A C28A C29A N1A -9(3) . . . . ?
C9A N1A C29A C30A -9(2) . . . . ?
C1A N1A C29A C30A -165(2) . . . . ?
C9A N1A C29A C28A 164(2) . . . . ?
C1A N1A C29A C28A 7(3) . . . . ?
C28A C29A C30A C10A -171(3) . . . . ?
N1A C29A C30A C10A 0(2) . . . . ?
C28A C29A C30A C15A 0(4) . . . . ?
N1A C29A C30A C15A 171.0(17) . . . . ?
C11A C10A C30A C29A 172(3) . . . . ?
C9A C10A C30A C29A 8(2) . . . . ?
C11A C10A C30A C15A 5(5) . . . . ?
C9A C10A C30A C15A -159(3) . . . . ?
C16A C15A C30A C29A -174(3) . . . . ?
C14A C15A C30A C29A -3(3) . . . . ?
C16A C15A C30A C10A -8(5) . . . . ?
C14A C15A C30A C10A 164(3) . . . . ?
C5A C4A C31A C32A -127.5(16) . . . . ?
C3A C4A C31A C32A 46(2) . . . . ?
C5A C4A C31A C34A -1(2) . . . . ?
C3A C4A C31A C34A 172.1(16) . . . . ?
C5A C4A C31A C33A 115.6(16) . . . . ?
C3A C4A C31A C33A -71.0(18) . . . . ?
C11A C12A C35A C38A -77(2) . . . . ?
C13A C12A C35A C38A 88(2) . . . . ?
C11A C12A C35A C37A 162.2(19) . . . . ?
C13A C12A C35A C37A -33(3) . . . . ?
C11A C12A C35A C36A 42(2) . . . . ?
C13A C12A C35A C36A -154(2) . . . . ?
C18A C17A C39A C42A -119(3) . . . . ?
C16A C17A C39A C42A 61(2) . . . . ?
C18A C17A C39A C40A 117(3) . . . . ?
C16A C17A C39A C40A -63(2) . . . . ?
C18A C17A C39A C41A -1(3) . . . . ?
C16A C17A C39A C41A 179.0(19) . . . . ?
C24A C23A C43A C44A -73.8(18) . . . . ?
C22A C23A C43A C44A 128.4(19) . . . . ?
C24A C23A C43A C46A 168.5(18) . . . . ?
C22A C23A C43A C46A 11(3) . . . . ?
C24A C23A C43A C45A 46.9(19) . . . . ?
C22A C23A C43A C45A -111(2) . . . . ?
C120 C111 C112 C119 2(2) . . . . ?
C115 C111 C112 C119 -152.3(17) . . . . ?
C120 C111 C112 C113 153.5(17) . . . . ?
C115 C111 C112 C113 -0.8(16) . . . . ?
C119 C112 C113 C118 -3(2) . . . . ?
C111 C112 C113 C118 -154.3(17) . . . . ?
C119 C112 C113 C114 151.0(17) . . . . ?
C111 C112 C113 C114 -0.5(17) . . . . ?
C118 C113 C114 C117 -2(3) . . . . ?
C112 C113 C114 C117 -156.7(18) . . . . ?
C118 C113 C114 C115 156.1(17) . . . . ?
C112 C113 C114 C115 1.6(18) . . . . ?
C120 C111 C115 C116 2(3) . . . . ?
C112 C111 C115 C116 155.8(17) . . . . ?
C120 C111 C115 C114 -151.8(18) . . . . ?
C112 C111 C115 C114 1.8(17) . . . . ?
C117 C114 C115 C116 4(3) . . . . ?
C113 C114 C115 C116 -155.6(17) . . . . ?
C117 C114 C115 C111 157.8(17) . . . . ?
C113 C114 C115 C111 -2.1(18) . . . . ?
C111 C115 C116 C123 -161.4(16) . . . . ?
C114 C115 C116 C123 -11(2) . . . . ?
C111 C115 C116 C122 6(2) . . . . ?
C114 C115 C116 C122 156.6(16) . . . . ?
C113 C114 C117 C124 161.4(17) . . . . ?
C115 C114 C117 C124 6(3) . . . . ?
C113 C114 C117 C125 -6(3) . . . . ?
C115 C114 C117 C125 -160.9(16) . . . . ?
C114 C113 C118 C126 8(2) . . . . ?
C112 C113 C118 C126 159.0(15) . . . . ?
C114 C113 C118 C127 -159.5(16) . . . . ?
C112 C113 C118 C127 -8(2) . . . . ?
C113 C112 C119 C128 10(2) . . . . ?
C111 C112 C119 C128 156.9(16) . . . . ?
C113 C112 C119 C129 -159.5(16) . . . . ?
C111 C112 C119 C129 -12(2) . . . . ?
C115 C111 C120 C121 -9(2) . . . . ?
C112 C111 C120 C121 -158.4(15) . . . . ?
C115 C111 C120 C130 156.0(16) . . . . ?
C112 C111 C120 C130 6(2) . . . . ?
C111 C120 C121 C122 7(2) . . . . ?
C130 C120 C121 C122 -156.1(14) . . . . ?
C120 C121 C122 C116 1.6(13) . . . . ?
C115 C116 C122 C121 -8.0(19) . . . . ?
C123 C116 C122 C121 157.7(12) . . . . ?
C115 C116 C123 C124 8(2) . . . . ?
C122 C116 C123 C124 -158.3(15) . . . . ?
C116 C123 C124 C117 3(3) . . . . ?
C114 C117 C124 C123 -9(2) . . . . ?
C125 C117 C124 C123 154.9(19) . . . . ?
C114 C117 C125 C126 7(2) . . . . ?
C124 C117 C125 C126 -157.6(18) . . . . ?
C117 C125 C126 C118 -1(3) . . . . ?
C113 C118 C126 C125 -6(3) . . . . ?
C127 C118 C126 C125 158.2(19) . . . . ?
C113 C118 C127 C128 13(3) . . . . ?
C126 C118 C127 C128 -152(2) . . . . ?
C118 C127 C128 C119 -6(3) . . . . ?
C112 C119 C128 C127 -5(3) . . . . ?
C129 C119 C128 C127 162(2) . . . . ?
C112 C119 C129 C130 15(3) . . . . ?
C128 C119 C129 C130 -152(2) . . . . ?
C119 C129 C130 C120 -8(3) . . . . ?
C111 C120 C130 C129 -3(3) . . . . ?
C121 C120 C130 C129 159.2(18) . . . . ?
C220 C211 C212 C219 -2(3) . . . . ?
C215 C211 C212 C219 -152.8(18) . . . . ?
C220 C211 C212 C213 151.6(18) . . . . ?
C215 C211 C212 C213 0.3(18) . . . . ?
C219 C212 C213 C218 -2(3) . . . . ?
C211 C212 C213 C218 -155.2(19) . . . . ?
C219 C212 C213 C214 154.2(18) . . . . ?
C211 C212 C213 C214 0.8(17) . . . . ?
C218 C213 C214 C217 3(3) . . . . ?
C212 C213 C214 C217 -153.4(19) . . . . ?
C218 C213 C214 C215 155.2(19) . . . . ?
C212 C213 C214 C215 -1.6(18) . . . . ?
C220 C211 C215 C216 3(3) . . . . ?
C212 C211 C215 C216 154.3(18) . . . . ?
C220 C211 C215 C214 -152.8(18) . . . . ?
C212 C211 C215 C214 -1.3(19) . . . . ?
C217 C214 C215 C216 0(3) . . . . ?
C213 C214 C215 C216 -153.1(19) . . . . ?
C217 C214 C215 C211 155.4(18) . . . . ?
C213 C214 C215 C211 2(2) . . . . ?
C211 C215 C216 C222 7(3) . . . . ?
C214 C215 C216 C222 159.1(17) . . . . ?
C211 C215 C216 C223 -161.5(17) . . . . ?
C214 C215 C216 C223 -10(3) . . . . ?
C213 C214 C217 C224 158.7(17) . . . . ?
C215 C214 C217 C224 10(3) . . . . ?
C213 C214 C217 C225 -13(3) . . . . ?
C215 C214 C217 C225 -160.8(17) . . . . ?
C212 C213 C218 C226 164.5(17) . . . . ?
C214 C213 C218 C226 12(3) . . . . ?
C212 C213 C218 C227 -10(3) . . . . ?
C214 C213 C218 C227 -163.3(17) . . . . ?
C213 C212 C219 C228 10(3) . . . . ?
C211 C212 C219 C228 159.4(17) . . . . ?
C213 C212 C219 C229 -159.2(17) . . . . ?
C211 C212 C219 C229 -9(3) . . . . ?
C212 C211 C220 C221 -157.7(16) . . . . ?
C215 C211 C220 C221 -11(3) . . . . ?
C212 C211 C220 C230 10(3) . . . . ?
C215 C211 C220 C230 156.5(18) . . . . ?
C211 C220 C221 C222 9(2) . . . . ?
C230 C220 C221 C222 -156.2(16) . . . . ?
C220 C221 C222 C216 0.4(14) . . . . ?
C215 C216 C222 C221 -9(2) . . . . ?
C223 C216 C222 C221 158.6(13) . . . . ?
C215 C216 C223 C224 8(3) . . . . ?
C222 C216 C223 C224 -159.7(16) . . . . ?
C216 C223 C224 C217 3(3) . . . . ?
C214 C217 C224 C223 -12(3) . . . . ?
C225 C217 C224 C223 158(2) . . . . ?
C214 C217 C225 C226 5(3) . . . . ?
C224 C217 C225 C226 -164(2) . . . . ?
C217 C225 C226 C218 11(3) . . . . ?
C213 C218 C226 C225 -19(3) . . . . ?
C227 C218 C226 C225 154(2) . . . . ?
C213 C218 C227 C228 14(3) . . . . ?
C226 C218 C227 C228 -159(2) . . . . ?
C218 C227 C228 C219 -7(3) . . . . ?
C212 C219 C228 C227 -5(3) . . . . ?
C229 C219 C228 C227 161(2) . . . . ?
C212 C219 C229 C230 12(3) . . . . ?
C228 C219 C229 C230 -154(2) . . . . ?
C219 C229 C230 C220 -5(3) . . . . ?
C211 C220 C230 C229 -6(3) . . . . ?
C221 C220 C230 C229 159(2) . . . . ?

_refine_diff_density_max         0.253
_refine_diff_density_min         -0.212
_refine_diff_density_rms         0.047

_shelx_res_file                  
;
TITL tx17413-cxl_auto_a.res in Pn
    c.res
    created by SHELXL-2018/3 at 13:56:51 on 22-Mar-2025
CELL 1.54184 17.9514 7.1173 18.5132 90 97.763 90
ZERR 2 0.0009 0.0007 0.0009 0 0.005 0
LATT -1
SYMM 0.5+X,-Y,0.5+Z
SFAC C H N O
UNIT 132 108 4 4
MERG 2
OMIT -4 125

L.S. 5
PLAN  5
BOND $H
HTAB
CONF
ACTA
TEMP -103
fmap 2

DFIX 1.51 0.01 C4 C31 C31 C32 C31 C33 C31 C34
DFIX 2.55 0.02 C4 C32 C4 C33 C4 C34 C32 C33 C33 C34 C34 C32
DFIX 2.45 0.02 C3 C31 C5 C31
EADP C32 C33 C34

DFIX 1.51 0.01 C4 C31A C31A C32A C31A C33A C31A C34A
DFIX 2.55 0.02 C4 C32A C4 C33A C4 C34A C32A C33A C33A C34A C34A C32A
DFIX 2.45 0.02 C3 C31A C5 C31A
EADP C32A C33A C34A

DFIX 1.51 0.01 C12 C35 C35 C36 C35 C37 C35 C38
DFIX 2.55 0.02 C12 C36 C12 C37 C12 C38 C36 C37 C37 C38 C38 C36
DFIX 2.45 0.02 C35 C11 C35 C13
EADP C36 C37 C38

DFIX 1.51 0.01 C12 C35A C35A C36A C35A C37A C35A C38A
DFIX 2.55 0.02 C12 C36A C12 C37A C12 C38A C36A C37A C37A C38A C38A C36A
DFIX 2.45 0.02 C35A C11 C35A C13
EADP C36A C37A C38A

DFIX 1.51 0.01 C17 C39 C39 C40 C39 C41 C39 C42
DFIX 2.55 0.02 C17 C40 C17 C41 C17 C42 C40 C41 C41 C42 C42 C40
DFIX 2.45 0.02 C39 C16 C39 C18
EADP C39 C40 C41 C42

DFIX 1.51 0.01 C17 C39A C39A C40A C39A C41A C39A C42A
DFIX 2.55 0.02 C17 C40A C17 C41A C17 C42A C40A C41A C41A C42A C42A C40A
DFIX 2.45 0.02 C39A C16 C39A C18
EADP C39A C40A C41A C42A

DFIX 1.51 0.01 C23 C43 C43 C44 C43 C45 C43 C46
DFIX 2.55 0.02 C23 C44 C23 C45 C23 C46 C44 C45 C45 C46 C46 C44
DFIX 2.45 0.02 C43 C22 C43 C24
EADP C43 C44 C45 C46

DFIX 1.51 0.01 C23 C43A C43A C44A C43A C45A C43A C46A
DFIX 2.55 0.02 C23 C44A C23 C45A C23 C46A C44A C45A C45A C46A C46A C44A
DFIX 2.45 0.02 C43A C22 C43A C24
EADP C43A C44A C45A C46A

DFIX 1.44 0.01 C111 C112 C112 C113 C113 C114 C114 C115 C115 C111
DFIX 1.36 0.01 C111 C120 C112 C119 C113 C118 C114 C117 C115 C116
DFIX 1.45 0.01 C122 C116 C116 C123 C124 C117 C117 C125 C126 C118
DFIX 1.45 0.01 C118 C127 C128 C119 C119 C129 C130 C120 C120 C121
DFIX 1.43 0.01 C121 C122 C123 C124 C125 C126 C127 C128 C129 C130
DFIX 2.30 0.02 C111 C113 C112 C114 C113 C115 C114 C111 C115 C112
DFIX 2.42 0.02 C111 C116 C115 C122 C116 C121 C122 C120 C121 C111 C120 C115
DFIX 2.42 0.02 C114 C124 C117 C123 C124 C116 C123 C115 C116 C114 C115 C117
DFIX 2.42 0.02 C113 C126 C118 C125 C126 C117 C125 C114 C117 C113 C114 C126
DFIX 2.42 0.02 C112 C128 C119 C127 C128 C118 C127 C113 C118 C112 C113 C119
DFIX 2.42 0.02 C111 C130 C120 C129 C130 C119 C129 C112 C119 C111 C112 C120
DFIX 2.75 0.03 C111 C122 C115 C121 C115 C124 C114 C123 C114 C126
DFIX 2.75 0.03 C113 C125 C113 C128 C112 C127 C112 C130 C111 C129
DFIX 2.90 0.03 C116 C117 C117 C118 C118 C119 C119 C120 C120 C116
FLAT C111 > C115
FLAT C116 > C120
FLAT C121 > C130
EADP C111 > C130

DFIX 1.44 0.01 C211 C212 C212 C213 C213 C214 C214 C215 C215 C211
DFIX 1.36 0.01 C211 C220 C212 C219 C213 C218 C214 C217 C215 C216
DFIX 1.45 0.01 C222 C216 C216 C223 C224 C217 C217 C225 C226 C218
DFIX 1.45 0.01 C218 C227 C228 C219 C219 C229 C230 C220 C220 C221
DFIX 1.43 0.01 C221 C222 C223 C224 C225 C226 C227 C228 C229 C230
DFIX 2.30 0.02 C211 C213 C212 C214 C213 C215 C214 C211 C215 C212
DFIX 2.42 0.02 C211 C216 C215 C222 C216 C221 C222 C220 C221 C211 C220 C215
DFIX 2.42 0.02 C214 C224 C217 C223 C224 C216 C223 C215 C216 C214 C215 C217
DFIX 2.42 0.02 C213 C226 C218 C225 C226 C217 C225 C214 C217 C213 C214 C226
DFIX 2.42 0.02 C212 C228 C219 C227 C228 C218 C227 C213 C218 C212 C213 C219
DFIX 2.42 0.02 C211 C230 C220 C229 C230 C219 C229 C212 C219 C211 C212 C220
DFIX 2.75 0.03 C211 C222 C215 C221 C215 C224 C214 C223 C214 C226
DFIX 2.75 0.03 C213 C225 C213 C228 C212 C227 C212 C230 C211 C229
DFIX 2.90 0.03 C216 C217 C217 C218 C218 C219 C219 C220 C220 C216
FLAT C211 > C215
FLAT C216 > C220
FLAT C221 > C230
EADP C211 > C230

DFIX 1.35 0.01 N2 C26
DFIX 1.51 0.01 N2 C14
DFIX 2.40 0.01 C28 C25

EXYZ C27 C27A

EADP O1 O2 O1A O2A N1 N2 N1A N2A
EADP C1 > C30
EADP C1A > C30A

ISOR 0.02 C31 > C46
ISOR 0.02 C31A > C46A
ISOR 0.02 C111 > C230

WGHT    0.127300    1.750000
FVAR       0.39002
PART   1
O1    4    0.667827    0.182750    0.767219    10.50000    0.04690    0.06644 =
         0.02030   -0.00421    0.00451    0.01135
O2    4    0.307691    0.248293    0.228355    10.50000    0.04690    0.06644 =
         0.02030   -0.00421    0.00451    0.01135
N1    3    0.555249    0.100037    0.577590    10.50000    0.04690    0.06644 =
         0.02030   -0.00421    0.00451    0.01135
N2    3    0.429295    0.098105    0.422064    10.50000    0.04690    0.06644 =
         0.02030   -0.00421    0.00451    0.01135
C1    1    0.508713    0.127659    0.629381    10.50000    0.04876    0.03952 =
         0.04912    0.00612    0.00180    0.00330
C2    1    0.427986    0.123998    0.607442    10.50000    0.04876    0.03952 =
         0.04912    0.00612    0.00180    0.00330
C3    1    0.390494    0.148667    0.671760    10.50000    0.04876    0.03952 =
         0.04912    0.00612    0.00180    0.00330
AFIX  43
H3A   2    0.337175    0.140911    0.665069    10.50000   -1.20000
AFIX   0
C4    1    0.427350    0.184106    0.745306    10.50000    0.04876    0.03952 =
         0.04912    0.00612    0.00180    0.00330
C5    1    0.500372    0.221631    0.771084    10.50000    0.04876    0.03952 =
         0.04912    0.00612    0.00180    0.00330
AFIX  43
H5A   2    0.520650    0.264026    0.818327    10.50000   -1.20000
AFIX   0
C6    1    0.537338    0.184540    0.713821    10.50000    0.04876    0.03952 =
         0.04912    0.00612    0.00180    0.00330
C7    1    0.620952    0.192928    0.715500    10.50000    0.04876    0.03952 =
         0.04912    0.00612    0.00180    0.00330
C8    1    0.666998    0.195859    0.647889    10.50000    0.04876    0.03952 =
         0.04912    0.00612    0.00180    0.00330
C9    1    0.631010    0.144957    0.580938    10.50000    0.04876    0.03952 =
         0.04912    0.00612    0.00180    0.00330
C10   1    0.642885    0.148866    0.502087    10.50000    0.04876    0.03952 =
         0.04912    0.00612    0.00180    0.00330
C11   1    0.722633    0.185561    0.507456    10.50000    0.04876    0.03952 =
         0.04912    0.00612    0.00180    0.00330
AFIX  43
H11A  2    0.743501    0.187691    0.462960    10.50000   -1.20000
AFIX   0
C12   1    0.767095    0.214794    0.564339    10.50000    0.04876    0.03952 =
         0.04912    0.00612    0.00180    0.00330
C13   1    0.745339    0.225975    0.634219    10.50000    0.04876    0.03952 =
         0.04912    0.00612    0.00180    0.00330
AFIX  23
H13A  2    0.760188    0.352332    0.653378    10.50000   -1.20000
H13B  2    0.776742    0.134574    0.665065    10.50000   -1.20000
AFIX  66
C14   1    0.472109    0.125102    0.360427    10.50000    0.04876    0.03952 =
         0.04912    0.00612    0.00180    0.00330
C15   1    0.550118    0.126205    0.375087    10.50000    0.04876    0.03952 =
         0.04912    0.00612    0.00180    0.00330
C16   1    0.593000    0.156180    0.319003    10.50000    0.04876    0.03952 =
         0.04912    0.00612    0.00180    0.00330
AFIX  43
H16A  2    0.646315    0.156933    0.329023    10.50000   -1.20000
AFIX  65
C17   1    0.557873    0.185053    0.248258    10.50000    0.04876    0.03952 =
         0.04912    0.00612    0.00180    0.00330
C18   1    0.479864    0.183951    0.233597    10.50000    0.04876    0.03952 =
         0.04912    0.00612    0.00180    0.00330
AFIX  43
H18A  2    0.455857    0.203685    0.185246    10.50000   -1.20000
AFIX  65
C19   1    0.436981    0.153976    0.289681    10.50000    0.04876    0.03952 =
         0.04912    0.00612    0.00180    0.00330
AFIX   0
C20   1    0.349384    0.222344    0.275613    10.50000    0.04876    0.03952 =
         0.04912    0.00612    0.00180    0.00330
AFIX  66
C21   1    0.310014    0.194990    0.348205    10.50000    0.04876    0.03952 =
         0.04912    0.00612    0.00180    0.00330
C22   1    0.235994    0.247825    0.351440    10.50000    0.04876    0.03952 =
         0.04912    0.00612    0.00180    0.00330
AFIX  43
H22A  2    0.204166    0.280924    0.308077    10.50000   -1.20000
AFIX  65
C23   1    0.208543    0.252231    0.418120    10.50000    0.04876    0.03952 =
         0.04912    0.00612    0.00180    0.00330
C24   1    0.255112    0.203802    0.481567    10.50000    0.04876    0.03952 =
         0.04912    0.00612    0.00180    0.00330
AFIX  43
H24A  2    0.236350    0.206813    0.527141    10.50000   -1.20000
AFIX  65
C25   1    0.329132    0.150967    0.478334    10.50000    0.04876    0.03952 =
         0.04912    0.00612    0.00180    0.00330
C26   1    0.356583    0.146561    0.411654    10.50000    0.04876    0.03952 =
         0.04912    0.00612    0.00180    0.00330
AFIX   0
C27   1    0.403670    0.109794    0.541718    10.50000    0.04876    0.03952 =
         0.04912    0.00612    0.00180    0.00330
C28   1    0.460160    0.081394    0.491288    10.50000    0.04876    0.03952 =
         0.04912    0.00612    0.00180    0.00330
C29   1    0.533358    0.078704    0.504733    10.50000    0.04876    0.03952 =
         0.04912    0.00612    0.00180    0.00330
C30   1    0.582682    0.106800    0.462782    10.50000    0.04876    0.03952 =
         0.04912    0.00612    0.00180    0.00330
C31   1    0.375125    0.201404    0.803889    10.50000    0.03870    0.08919 =
         0.04077   -0.00075   -0.00290   -0.00098
C32   1    0.311329    0.342123    0.783315    10.50000    0.06875    0.10994 =
         0.07768    0.00500    0.02954    0.00650
AFIX  33
H32A  2    0.279654    0.347976    0.822420    10.50000   -1.50000
H32B  2    0.332557    0.466637    0.776360    10.50000   -1.50000
H32C  2    0.280924    0.301872    0.737989    10.50000   -1.50000
AFIX   0
C33   1    0.340483    0.005701    0.813795    10.50000    0.06875    0.10994 =
         0.07768    0.00500    0.02954    0.00650
AFIX  33
H33A  2    0.380796   -0.085865    0.827001    10.50000   -1.50000
H33B  2    0.308401    0.011672    0.852567    10.50000   -1.50000
H33C  2    0.310298   -0.032731    0.768095    10.50000   -1.50000
AFIX   0
C34   1    0.418252    0.262476    0.877938    10.50000    0.06875    0.10994 =
         0.07768    0.00500    0.02954    0.00650
AFIX  33
H34A  2    0.459547    0.174439    0.892431    10.50000   -1.50000
H34B  2    0.438643    0.389062    0.873537    10.50000   -1.50000
H34C  2    0.383957    0.262715    0.914876    10.50000   -1.50000
AFIX   0
C35   1    0.848611    0.272443    0.561722    10.50000    0.05582    0.09091 =
         0.05790    0.01474    0.02401    0.04367
C36   1    0.868235    0.260756    0.483660    10.50000    0.07764    0.14847 =
         0.10694    0.00404    0.01725   -0.00228
AFIX  33
H36A  2    0.920714    0.298330    0.483370    10.50000   -1.50000
H36B  2    0.861269    0.131474    0.465805    10.50000   -1.50000
H36C  2    0.835249    0.345004    0.451977    10.50000   -1.50000
AFIX   0
C37   1    0.899211    0.136919    0.610323    10.50000    0.07764    0.14847 =
         0.10694    0.00404    0.01725   -0.00228
AFIX  33
H37A  2    0.951988    0.171053    0.609563    10.50000   -1.50000
H37B  2    0.887370    0.144609    0.660385    10.50000   -1.50000
H37C  2    0.890664    0.008349    0.592127    10.50000   -1.50000
AFIX   0
C38   1    0.863096    0.474512    0.588730    10.50000    0.07764    0.14847 =
         0.10694    0.00404    0.01725   -0.00228
AFIX  33
H38A  2    0.915720    0.507598    0.586448    10.50000   -1.50000
H38B  2    0.830181    0.560551    0.557811    10.50000   -1.50000
H38C  2    0.852646    0.484542    0.639192    10.50000   -1.50000
AFIX   0
C39   1    0.601887    0.219167    0.185322    10.50000    0.05626    0.07575 =
         0.05524   -0.00447    0.00313   -0.00667
C40   1    0.642462    0.034039    0.170849    10.50000    0.05626    0.07575 =
         0.05524   -0.00447    0.00313   -0.00667
AFIX  33
H40A  2    0.671510    0.052077    0.130211    10.50000   -1.50000
H40B  2    0.676410   -0.001812    0.214644    10.50000   -1.50000
H40C  2    0.605179   -0.065475    0.158519    10.50000   -1.50000
AFIX   0
C41   1    0.554158    0.273247    0.112723    10.50000    0.05626    0.07575 =
         0.05524   -0.00447    0.00313   -0.00667
AFIX  33
H41A  2    0.587153    0.292509    0.075304    10.50000   -1.50000
H41B  2    0.518417    0.172145    0.097444    10.50000   -1.50000
H41C  2    0.526567    0.389458    0.119280    10.50000   -1.50000
AFIX   0
C42   1    0.661323    0.375830    0.201562    10.50000    0.05626    0.07575 =
         0.05524   -0.00447    0.00313   -0.00667
AFIX  33
H42A  2    0.688189    0.392462    0.159309    10.50000   -1.50000
H42B  2    0.636378    0.493686    0.211515    10.50000   -1.50000
H42C  2    0.697117    0.340747    0.244166    10.50000   -1.50000
AFIX   0
C43   1    0.126858    0.287618    0.422709    10.50000    0.04552    0.14791 =
         0.08648    0.01406    0.01611    0.01657
C44   1    0.122053    0.482567    0.457577    10.50000    0.04552    0.14791 =
         0.08648    0.01406    0.01611    0.01657
AFIX  33
H44A  2    0.069442    0.511783    0.461685    10.50000   -1.50000
H44B  2    0.151446    0.482795    0.506200    10.50000   -1.50000
H44C  2    0.142209    0.577372    0.427070    10.50000   -1.50000
AFIX   0
C45   1    0.093707    0.135562    0.468076    10.50000    0.04552    0.14791 =
         0.08648    0.01406    0.01611    0.01657
AFIX  33
H45A  2    0.040485    0.162553    0.470037    10.50000   -1.50000
H45B  2    0.098497    0.012420    0.445470    10.50000   -1.50000
H45C  2    0.121019    0.134831    0.517626    10.50000   -1.50000
AFIX   0
C46   1    0.079841    0.290644    0.346862    10.50000    0.04552    0.14791 =
         0.08648    0.01406    0.01611    0.01657
AFIX  33
H46A  2    0.027005    0.314005    0.351966    10.50000   -1.50000
H46B  2    0.098220    0.390607    0.317435    10.50000   -1.50000
H46C  2    0.084331    0.169248    0.322844    10.50000   -1.50000
AFIX   0
PART   2
O1A   4    0.318403    0.207923    0.211659    10.50000    0.04690    0.06644 =
         0.02030   -0.00421    0.00451    0.01135
O2A   4    0.664482    0.256521    0.775801    10.50000    0.04690    0.06644 =
         0.02030   -0.00421    0.00451    0.01135
N1A   3    0.442700    0.107844    0.399567    10.50000    0.04690    0.06644 =
         0.02030   -0.00421    0.00451    0.01135
N2A   3    0.530548    0.103105    0.586338    10.50000    0.04690    0.06644 =
         0.02030   -0.00421    0.00451    0.01135
C1A   1    0.368382    0.131679    0.411363    10.50000    0.05059    0.05273 =
         0.03279    0.00170   -0.00255    0.00176
C2A   1    0.348848    0.122637    0.484304    10.50000    0.05059    0.05273 =
         0.03279    0.00170   -0.00255    0.00176
C3A   1    0.268351    0.151406    0.488612    10.50000    0.05059    0.05273 =
         0.03279    0.00170   -0.00255    0.00176
AFIX  43
H3AA  2    0.249418    0.155061    0.534094    10.50000   -1.20000
AFIX   0
C4A   1    0.221570    0.172865    0.423387    10.50000    0.05059    0.05273 =
         0.03279    0.00170   -0.00255    0.00176
C5A   1    0.245863    0.187821    0.356947    10.50000    0.05059    0.05273 =
         0.03279    0.00170   -0.00255    0.00176
AFIX  43
H5AA  2    0.209482    0.212855    0.315866    10.50000   -1.20000
AFIX   0
C6A   1    0.323760    0.167950    0.344938    10.50000    0.05059    0.05273 =
         0.03279    0.00170   -0.00255    0.00176
C7A   1    0.352668    0.165914    0.281620    10.50000    0.05059    0.05273 =
         0.03279    0.00170   -0.00255    0.00176
C8A   1    0.431103    0.201102    0.280120    10.50000    0.05059    0.05273 =
         0.03279    0.00170   -0.00255    0.00176
C9A   1    0.476985    0.165423    0.346618    10.50000    0.05059    0.05273 =
         0.03279    0.00170   -0.00255    0.00176
C10A  1    0.560089    0.144972    0.364504    10.50000    0.05059    0.05273 =
         0.03279    0.00170   -0.00255    0.00176
C11A  1    0.594877    0.196278    0.299773    10.50000    0.05059    0.05273 =
         0.03279    0.00170   -0.00255    0.00176
AFIX  23
H11B  2    0.622794    0.313995    0.313028    10.50000   -1.20000
H11C  2    0.633461    0.098803    0.295818    10.50000   -1.20000
AFIX   0
C12A  1    0.559528    0.224022    0.229016    10.50000    0.05059    0.05273 =
         0.03279    0.00170   -0.00255    0.00176
C13A  1    0.480358    0.246724    0.224703    10.50000    0.05059    0.05273 =
         0.03279    0.00170   -0.00255    0.00176
AFIX  43
H13C  2    0.455892    0.297968    0.180358    10.50000   -1.20000
AFIX   0
C14A  1    0.606067    0.123906    0.576307    10.50000    0.05059    0.05273 =
         0.03279    0.00170   -0.00255    0.00176
C15A  1    0.635800    0.129388    0.510099    10.50000    0.05059    0.05273 =
         0.03279    0.00170   -0.00255    0.00176
C16A  1    0.702163    0.164283    0.506951    10.50000    0.05059    0.05273 =
         0.03279    0.00170   -0.00255    0.00176
AFIX  43
H16B  2    0.718010    0.168502    0.460049    10.50000   -1.20000
AFIX   0
C17A  1    0.764467    0.203498    0.576386    10.50000    0.05059    0.05273 =
         0.03279    0.00170   -0.00255    0.00176
C18A  1    0.728848    0.198958    0.642069    10.50000    0.05059    0.05273 =
         0.03279    0.00170   -0.00255    0.00176
AFIX  43
H18B  2    0.756856    0.227346    0.688046    10.50000   -1.20000
AFIX   0
C19A  1    0.660414    0.156956    0.637360    10.50000    0.05059    0.05273 =
         0.03279    0.00170   -0.00255    0.00176
C20A  1    0.634965    0.193268    0.709000    10.50000    0.05059    0.05273 =
         0.03279    0.00170   -0.00255    0.00176
C21A  1    0.549200    0.173281    0.697698    10.50000    0.05059    0.05273 =
         0.03279    0.00170   -0.00255    0.00176
C22A  1    0.506420    0.199189    0.753655    10.50000    0.05059    0.05273 =
         0.03279    0.00170   -0.00255    0.00176
AFIX  43
H22B  2    0.532390    0.189800    0.801751    10.50000   -1.20000
AFIX   0
C23A  1    0.421002    0.241789    0.747172    10.50000    0.05059    0.05273 =
         0.03279    0.00170   -0.00255    0.00176
C24A  1    0.382597    0.194734    0.677770    10.50000    0.05059    0.05273 =
         0.03279    0.00170   -0.00255    0.00176
AFIX  43
H24B  2    0.329324    0.185962    0.669343    10.50000   -1.20000
AFIX   0
C25A  1    0.422851    0.164313    0.626537    10.50000    0.05059    0.05273 =
         0.03279    0.00170   -0.00255    0.00176
C26A  1    0.500840    0.133284    0.648476    10.50000    0.05059    0.05273 =
         0.03279    0.00170   -0.00255    0.00176
C27A  1    0.403670    0.109794    0.541718    10.50000    0.05059    0.05273 =
         0.03279    0.00170   -0.00255    0.00176
C28A  1    0.479209    0.080229    0.530908    10.50000    0.05059    0.05273 =
         0.03279    0.00170   -0.00255    0.00176
C29A  1    0.503778    0.092359    0.460411    10.50000    0.05059    0.05273 =
         0.03279    0.00170   -0.00255    0.00176
C30A  1    0.571176    0.114389    0.439607    10.50000    0.05059    0.05273 =
         0.03279    0.00170   -0.00255    0.00176
C31A  1    0.132770    0.205916    0.424286    10.50000    0.05907    0.08528 =
         0.02465   -0.00381   -0.00167    0.00838
C32A  1    0.119456    0.353738    0.481215    10.50000    0.05074    0.08116 =
         0.08099   -0.01007    0.01572   -0.01283
AFIX  33
H32D  2    0.149555    0.322751    0.527865    10.50000   -1.50000
H32E  2    0.134226    0.477667    0.464960    10.50000   -1.50000
H32F  2    0.066063    0.355441    0.487268    10.50000   -1.50000
AFIX   0
C33A  1    0.107163    0.012161    0.447741    10.50000    0.05074    0.08116 =
         0.08099   -0.01007    0.01572   -0.01283
AFIX  33
H33D  2    0.115880   -0.081563    0.411019    10.50000   -1.50000
H33E  2    0.135798   -0.022049    0.494761    10.50000   -1.50000
H33F  2    0.053458    0.016376    0.452421    10.50000   -1.50000
AFIX   0
C34A  1    0.085634    0.254616    0.351329    10.50000    0.05074    0.08116 =
         0.08099   -0.01007    0.01572   -0.01283
AFIX  33
H34D  2    0.094117    0.160051    0.314836    10.50000   -1.50000
H34E  2    0.032250    0.256345    0.357418    10.50000   -1.50000
H34F  2    0.100413    0.378572    0.335110    10.50000   -1.50000
AFIX   0
C35A  1    0.602337    0.265526    0.175429    10.50000    0.06742    0.08183 =
         0.04406    0.00390    0.01681    0.00604
C36A  1    0.673327    0.143941    0.184093    10.50000    0.09990    0.20879 =
         0.06526   -0.00602    0.03685    0.01124
AFIX  33
H36D  2    0.703619    0.174713    0.145456    10.50000   -1.50000
H36E  2    0.702695    0.168299    0.231738    10.50000   -1.50000
H36F  2    0.659113    0.010974    0.180632    10.50000   -1.50000
AFIX   0
C37A  1    0.557343    0.229394    0.100733    10.50000    0.09990    0.20879 =
         0.06526   -0.00602    0.03685    0.01124
AFIX  33
H37D  2    0.588362    0.259427    0.062598    10.50000   -1.50000
H37E  2    0.542482    0.096895    0.096900    10.50000   -1.50000
H37F  2    0.512291    0.308658    0.094735    10.50000   -1.50000
AFIX   0
C38A  1    0.622942    0.472089    0.187124    10.50000    0.09990    0.20879 =
         0.06526   -0.00602    0.03685    0.01124
AFIX  33
H38D  2    0.653995    0.512381    0.150300    10.50000   -1.50000
H38E  2    0.576964    0.547837    0.182745    10.50000   -1.50000
H38F  2    0.651115    0.488854    0.235847    10.50000   -1.50000
AFIX   0
C39A  1    0.848573    0.239032    0.564496    10.50000    0.08402    0.05368 =
         0.03628    0.01024   -0.01581    0.00837
C40A  1    0.876137    0.059091    0.531743    10.50000    0.08402    0.05368 =
         0.03628    0.01024   -0.01581    0.00837
AFIX  33
H40D  2    0.870901   -0.046567    0.564626    10.50000   -1.50000
H40E  2    0.846095    0.034928    0.484417    10.50000   -1.50000
H40F  2    0.929099    0.073479    0.525173    10.50000   -1.50000
AFIX   0
C41A  1    0.895623    0.275978    0.639058    10.50000    0.08402    0.05368 =
         0.03628    0.01024   -0.01581    0.00837
AFIX  33
H41D  2    0.892720    0.166610    0.670717    10.50000   -1.50000
H41E  2    0.948124    0.298040    0.632303    10.50000   -1.50000
H41F  2    0.875956    0.386787    0.661589    10.50000   -1.50000
AFIX   0
C42A  1    0.854555    0.412243    0.516919    10.50000    0.08402    0.05368 =
         0.03628    0.01024   -0.01581    0.00837
AFIX  33
H42D  2    0.836118    0.522621    0.540728    10.50000   -1.50000
H42E  2    0.907194    0.431899    0.510128    10.50000   -1.50000
H42F  2    0.824190    0.393349    0.469372    10.50000   -1.50000
AFIX   0
C43A  1    0.369639    0.266063    0.818289    10.50000    0.05196    0.11125 =
         0.04513   -0.01219   -0.00965    0.01493
C44A  1    0.329428    0.452546    0.802307    10.50000    0.05196    0.11125 =
         0.04513   -0.01219   -0.00965    0.01493
AFIX  33
H44D  2    0.296544    0.444379    0.755643    10.50000   -1.50000
H44E  2    0.299221    0.481126    0.841235    10.50000   -1.50000
H44F  2    0.366606    0.552309    0.799742    10.50000   -1.50000
AFIX   0
C45A  1    0.315127    0.102095    0.820315    10.50000    0.05196    0.11125 =
         0.04513   -0.01219   -0.00965    0.01493
AFIX  33
H45D  2    0.343588   -0.014505    0.830752    10.50000   -1.50000
H45E  2    0.283269    0.124214    0.858485    10.50000   -1.50000
H45F  2    0.283534    0.091324    0.773007    10.50000   -1.50000
AFIX   0
C46A  1    0.420952    0.277307    0.890791    10.50000    0.05196    0.11125 =
         0.04513   -0.01219   -0.00965    0.01493
AFIX  33
H46D  2    0.446680    0.156765    0.900761    10.50000   -1.50000
H46E  2    0.458279    0.376785    0.888370    10.50000   -1.50000
H46F  2    0.390894    0.305601    0.929864    10.50000   -1.50000
AFIX   0
PART   1
C111  1    0.462438    0.556850    0.553685    10.50000    0.07854    0.04506 =
         0.07474    0.00387   -0.01203    0.00228
C112  1    0.417524    0.560206    0.484140    10.50000    0.07854    0.04506 =
         0.07474    0.00387   -0.01203    0.00228
C113  1    0.467196    0.561757    0.431033    10.50000    0.07854    0.04506 =
         0.07474    0.00387   -0.01203    0.00228
C114  1    0.542355    0.561192    0.465239    10.50000    0.07854    0.04506 =
         0.07474    0.00387   -0.01203    0.00228
C115  1    0.538802    0.553883    0.541683    10.50000    0.07854    0.04506 =
         0.07474    0.00387   -0.01203    0.00228
C116  1    0.594940    0.617183    0.592788    10.50000    0.07854    0.04506 =
         0.07474    0.00387   -0.01203    0.00228
C117  1    0.604100    0.621233    0.437816    10.50000    0.07854    0.04506 =
         0.07474    0.00387   -0.01203    0.00228
C118  1    0.448761    0.633991    0.362792    10.50000    0.07854    0.04506 =
         0.07474    0.00387   -0.01203    0.00228
C119  1    0.347364    0.638211    0.472726    10.50000    0.07854    0.04506 =
         0.07474    0.00387   -0.01203    0.00228
C120  1    0.437711    0.626479    0.614359    10.50000    0.07854    0.04506 =
         0.07474    0.00387   -0.01203    0.00228
C121  1    0.497247    0.674909    0.672335    10.50000    0.07854    0.04506 =
         0.07474    0.00387   -0.01203    0.00228
AFIX  43
H12A  2    0.484519    0.712189    0.718399    10.50000   -1.20000
AFIX   0
C122  1    0.572514    0.668067    0.662092    10.50000    0.07854    0.04506 =
         0.07474    0.00387   -0.01203    0.00228
AFIX  43
H12B  2    0.610056    0.697619    0.701696    10.50000   -1.20000
AFIX   0
C123  1    0.664138    0.660385    0.565645    10.50000    0.07854    0.04506 =
         0.07474    0.00387   -0.01203    0.00228
AFIX  43
H12C  2    0.707330    0.690622    0.599160    10.50000   -1.20000
AFIX   0
C124  1    0.669425    0.659001    0.491296    10.50000    0.07854    0.04506 =
         0.07474    0.00387   -0.01203    0.00228
AFIX  43
H12D  2    0.716572    0.683174    0.475222    10.50000   -1.20000
AFIX   0
C125  1    0.587767    0.675633    0.361584    10.50000    0.07854    0.04506 =
         0.07474    0.00387   -0.01203    0.00228
AFIX  43
H12E  2    0.627499    0.706798    0.334655    10.50000   -1.20000
AFIX   0
C126  1    0.513536    0.681647    0.328452    10.50000    0.07854    0.04506 =
         0.07474    0.00387   -0.01203    0.00228
AFIX  43
H12F  2    0.504835    0.720517    0.278938    10.50000   -1.20000
AFIX   0
C127  1    0.370019    0.684908    0.345682    10.50000    0.07854    0.04506 =
         0.07474    0.00387   -0.01203    0.00228
AFIX  43
H12G  2    0.350469    0.711890    0.296508    10.50000   -1.20000
AFIX   0
C128  1    0.322250    0.695569    0.398671    10.50000    0.07854    0.04506 =
         0.07474    0.00387   -0.01203    0.00228
AFIX  43
H12H  2    0.272463    0.741163    0.385997    10.50000   -1.20000
AFIX   0
C129  1    0.315419    0.682186    0.538819    10.50000    0.07854    0.04506 =
         0.07474    0.00387   -0.01203    0.00228
AFIX  43
H12I  2    0.263134    0.707684    0.535679    10.50000   -1.20000
AFIX   0
C130  1    0.359737    0.687810    0.606710    10.50000    0.07854    0.04506 =
         0.07474    0.00387   -0.01203    0.00228
AFIX  43
H13D  2    0.338941    0.731845    0.648116    10.50000   -1.20000
AFIX   0
PART   2
C211  1    0.429237    0.554640    0.522851    10.50000    0.09541    0.05444 =
         0.06903   -0.00118   -0.00763    0.00231
C212  1    0.431844    0.561333    0.446821    10.50000    0.09541    0.05444 =
         0.06903   -0.00118   -0.00763    0.00231
C213  1    0.507526    0.564049    0.434316    10.50000    0.09541    0.05444 =
         0.06903   -0.00118   -0.00763    0.00231
C214  1    0.553905    0.556451    0.503013    10.50000    0.09541    0.05444 =
         0.06903   -0.00118   -0.00763    0.00231
C215  1    0.505028    0.554345    0.557685    10.50000    0.09541    0.05444 =
         0.06903   -0.00118   -0.00763    0.00231
C216  1    0.524065    0.619433    0.626679    10.50000    0.09541    0.05444 =
         0.06903   -0.00118   -0.00763    0.00231
C217  1    0.624483    0.624639    0.517711    10.50000    0.09541    0.05444 =
         0.06903   -0.00118   -0.00763    0.00231
C218  1    0.532515    0.635416    0.374019    10.50000    0.09541    0.05444 =
         0.06903   -0.00118   -0.00763    0.00231
C219  1    0.375463    0.637247    0.398369    10.50000    0.09541    0.05444 =
         0.06903   -0.00118   -0.00763    0.00231
C220  1    0.371357    0.626853    0.554805    10.50000    0.09541    0.05444 =
         0.06903   -0.00118   -0.00763    0.00231
C221  1    0.389741    0.671701    0.631424    10.50000    0.09541    0.05444 =
         0.06903   -0.00118   -0.00763    0.00231
AFIX  43
H22C  2    0.350264    0.704748    0.658397    10.50000   -1.20000
AFIX   0
C222  1    0.463454    0.668122    0.667116    10.50000    0.09541    0.05444 =
         0.06903   -0.00118   -0.00763    0.00231
AFIX  43
H22D  2    0.473603    0.697466    0.717545    10.50000   -1.20000
AFIX   0
C223  1    0.602864    0.664767    0.645900    10.50000    0.09541    0.05444 =
         0.06903   -0.00118   -0.00763    0.00231
AFIX  43
H22E  2    0.621620    0.695809    0.694897    10.50000   -1.20000
AFIX   0
C224  1    0.651327    0.663329    0.593404    10.50000    0.09541    0.05444 =
         0.06903   -0.00118   -0.00763    0.00231
AFIX  43
H22F  2    0.703231    0.688312    0.607559    10.50000   -1.20000
AFIX   0
C225  1    0.658115    0.674687    0.453155    10.50000    0.09541    0.05444 =
         0.06903   -0.00118   -0.00763    0.00231
AFIX  43
H22G  2    0.709036    0.714061    0.456570    10.50000   -1.20000
AFIX   0
C226  1    0.613043    0.662670    0.386674    10.50000    0.09541    0.05444 =
         0.06903   -0.00118   -0.00763    0.00231
AFIX  43
H22H  2    0.637696    0.673521    0.344573    10.50000   -1.20000
AFIX   0
C227  1    0.472483    0.681648    0.314909    10.50000    0.09541    0.05444 =
         0.06903   -0.00118   -0.00763    0.00231
AFIX  43
H22I  2    0.483973    0.705083    0.267117    10.50000   -1.20000
AFIX   0
C228  1    0.397913    0.690978    0.329547    10.50000    0.09541    0.05444 =
         0.06903   -0.00118   -0.00763    0.00231
AFIX  43
H22J  2    0.360421    0.734889    0.292221    10.50000   -1.20000
AFIX   0
C229  1    0.308239    0.682273    0.429714    10.50000    0.09541    0.05444 =
         0.06903   -0.00118   -0.00763    0.00231
AFIX  43
H22K  2    0.263671    0.711377    0.397905    10.50000   -1.20000
AFIX   0
C230  1    0.305969    0.684845    0.504782    10.50000    0.09541    0.05444 =
         0.06903   -0.00118   -0.00763    0.00231
AFIX  43
H23A  2    0.261638    0.724543    0.523188    10.50000   -1.20000
PART   0

AFIX   0
HKLF 4


REM  tx17413-cxl_auto_a.res in Pn
REM wR2 = 0.2509, GooF = S = 0.957, Restrained GooF = 1.014 for all data
REM R1 = 0.0878 for 4434 Fo > 4sig(Fo) and 0.1263 for all 6835 data
REM 496 parameters refined using 681 restraints

END

WGHT      0.1253      0.7410

REM No hydrogen bonds found for HTAB generation

REM Highest difference peak  0.253,  deepest hole -0.212,  1-sigma level  0.047
Q1    1   0.3988  0.2466  0.5418  11.00000  0.05    0.25
Q2    1   0.6623  0.3811  0.7642  11.00000  0.05    0.24
Q3    1   0.3632  0.2864  0.4089  11.00000  0.05    0.22
Q4    1   0.5781  0.2508  0.4521  11.00000  0.05    0.20
Q5    1   0.5594 -0.0118  0.3716  11.00000  0.05    0.19
;
_shelx_res_checksum              64649
